# Supplementary material for: Clinical development of CAR T cell therapy in China: 2020 update
Source: Cell Mol Immunol. 2020 Sep 30;18(4):792–804. doi: 10.1038/s41423-020-00555-x (PMC8115146; doi:10.1038/s41423-020-00555-x)
Supplement: Supplementary file 1 — Supplementary Table 1 [file 41423_2020_555_MOESM1_ESM.xlsx]

## Sheet: Sheet1
NCT ID	Title	Condition	Target	Sponsor/Collaborators	Phases	Status	Study First Posted	Url
NCT01735604	Genetically Engineered Lymphocyte Therapy in Treating Patients With Lymphoma That is Resistant or Refractory to Chemotherapy	B cell Lymphoma resistant or refractory to Chemotherapy	CD20	Chinese PLA General Hospital	Phase 1|Phase 2	Unknown status	November 28, 2012	https://ClinicalTrials.gov/show/NCT01735604
NCT01864889	Treatment of Relapsed and/or Chemotherapy Refractory B-cell Malignancy by CART19	Hematopoietic/Lymphoid Cancer	CD19	Chinese PLA General Hospital	Not Applicable	Unknown status	May 30, 2013	https://ClinicalTrials.gov/show/NCT01864889
NCT01864902	Treatment of Relapsed and/or Chemotherapy Refractory CD33 Positive Acute Myeloid Leukemia by CART-33	Relapsed Adult Myeloid Leukemia|Chemotherapy Refractory Adult Myeloid Leukemia	CD33	Chinese PLA General Hospital	Phase 1|Phase 2	Unknown status	May 30, 2013	https://ClinicalTrials.gov/show/NCT01864902
NCT01869166	Treatment of Chemotherapy Refractory EGFR(Epidermal Growth Factor Receptor) Positive Advanced Solid Tumors (CART-EGFR)	Advanced EGFR-positive Solid Tumors	EGFR	Chinese PLA General Hospital	Phase 1|Phase 2	Unknown status	June 5, 2013	https://ClinicalTrials.gov/show/NCT01869166
NCT01886976	Treatment of Chemotherapy Refractory Multiple Myeloma by CART-138	Multiple Myeloma	CD138	Chinese PLA General Hospital	Phase 1|Phase 2	Unknown status	June 26, 2013	https://ClinicalTrials.gov/show/NCT01886976
NCT01935843	Treatment of Chemotherapy Refractory Human Epidermalgrowth Factor Receptor-2( HER-2) Positive Advanced Solid Tumors	Advanced HER-2 Positive Solid Tumors	HER2	Chinese PLA General Hospital	Phase 1|Phase 2	Unknown status	September 5, 2013	https://ClinicalTrials.gov/show/NCT01935843
NCT02081937	CART-19 Immunotherapy in Mantle Cell Lymphoma	Hematopoietic/Lymphoid Cancer|Non-hodgkin Lymphoma,B Cell|Mantle Cell Lymphoma	CD19	Chinese PLA General Hospital	Phase 1|Phase 2	Unknown status	March 7, 2014	https://ClinicalTrials.gov/show/NCT02081937
NCT02186860	Chimeric Antigen Receptor (CAR)-Modified T Cell Therapy in Treating Patients With Acute Lymphoblastic Leukemia	Acute Lymphoblastic Leukemia	CD19	Affiliated Hospital to Academy of Military Medical Sciences|Peking University	Phase 1	Unknown status	July 10, 2014	https://ClinicalTrials.gov/show/NCT02186860
NCT02247609	Evaluation of 4th Generation Safety-designed CAR T Cells Targeting High-risk and Refractory B Cell Lymphomas	B-cell Lymphomas	CD19	Peking University|University of Florida	Phase 1|Phase 2	Unknown status	September 25, 2014	https://ClinicalTrials.gov/show/NCT02247609
NCT02259556	CD30-directed Chimeric Antigen Receptor T (CART30) Therapy in Relapsed and Refractory CD30 Positive Lymphomas	Hodgkin's Lymphoma Non-Hodgkin's Lymphoma	CD30	Chinese PLA General Hospital	Phase 1|Phase 2	Recruiting	October 8, 2014	https://ClinicalTrials.gov/show/NCT02259556
NCT02274584	CAR T Cells Targeting CD30 Positive Lymphomas (4SCAR30273)	Lymphomas	CD30	Peking University|University of Florida	Phase 1|Phase 2	Unknown status	October 24, 2014	https://ClinicalTrials.gov/show/NCT02274584
NCT02331693	CAR T Cells in Treating Patients With Malignant Gliomas Overexpressing EGFR	Advanced Glioma	EGFR	RenJi Hospital	Phase 1	Unknown status	January 6, 2015	https://ClinicalTrials.gov/show/NCT02331693
NCT02349698	A Clinical Research of CAR T Cells Targeting CD19 Positive Malignant B-cell Derived Leukemia and Lymphoma	Leukemia lymphoma	CD19	Southwest Hospital, China	Phase 1|Phase 2	Recruiting	January 29, 2015	https://ClinicalTrials.gov/show/NCT02349698
NCT02349724	A Clinical Research of CAR T Cells Targeting CEA Positive Cancer	Lung Cancer|Colorectal Cancer|Gastric Cancer|Breast Cancer|Pancreatic Cancer	CEA	Southwest Hospital, China	Phase 1	Unknown status	January 29, 2015	https://ClinicalTrials.gov/show/NCT02349724
NCT02395250	Anti-GPC3 CAR T for Treating Patients With Advanced HCC	Hepatocellular Carcinoma	GPC3	RenJi Hospital	Phase 1	Completed	March 23, 2015	https://ClinicalTrials.gov/show/NCT02395250
NCT02456350	Anti-CD19 Chimeric Antigen Receptor (CAR)-Transduced T Cell Therapy for Patients With B Cell Malignancies	Chronic Lymphocytic Leukemia|Acute Lymphocytic Leukemia|Lymphoma	CD19	Shenzhen Second People's Hospital|Shenzhen Institute for Innovation and Translational Medicine	Phase 1	Unknown status	May 28, 2015	https://ClinicalTrials.gov/show/NCT02456350
NCT02537977	CD19-directed CAR T Cells Therapy in Relapsed/Refractory B Cell Malignancy	Leukemia lymphoma	CD19	Shanghai Tongji Hospital, Tongji University School of Medicine	Phase 1|Phase 2	Recruiting	September 2, 2015	https://ClinicalTrials.gov/show/NCT02537977
NCT02541370	Treatment of Relapsed and/or Chemotherapy Refractory Advanced Malignancies by CART133	Liver Cancer Pancreatic Cancer Brain Tumor Breast Cancer Ovarian Tumor Colorectal Cancer Acute Myeloid and Lymphoid Leukemias	CD133	Chinese PLA General Hospital	Phase 1|Phase 2	Completed	September 4, 2015	https://ClinicalTrials.gov/show/NCT02541370
NCT02546739	Immunotherapy With CD19 CAR T-cells for B-Cell Lymphoma, ALL and CLL	Leukemia Lymphoma CLL	CD19	Beijing Doing Biomedical Co., Ltd.|First Hospital of Jilin University|Tianjin People's Hospital	Phase 1	Not yet recruiting	September 11, 2015	https://ClinicalTrials.gov/show/NCT02546739
NCT02547948	CD19-targeting CAR T Cells for B Cell Lymphoma	B Cell Lymphoma	CD19	Fuda Cancer Hospital, Guangzhou	Phase 1|Phase 2	Completed	September 14, 2015	https://ClinicalTrials.gov/show/NCT02547948
NCT02547961	Chimeric Antigen Receptor-Modified T Cells for Breast Cancer	Breast Cancer	HER2	Fuda Cancer Hospital, Guangzhou	Phase 1|Phase 2	Completed	September 14, 2015	https://ClinicalTrials.gov/show/NCT02547961
NCT02575261	CAR-T Cell Immunotherapy for EphA2 Positive Malignant Glioma Patients	EphA2 Positive Malignant Glioma	EphA2	Fuda Cancer Hospital, Guangzhou	Phase 1|Phase 2	Completed	October 14, 2015	https://ClinicalTrials.gov/show/NCT02575261
NCT02580747	Treatment of Relapsed and/or Chemotherapy Refractory Advanced Malignancies by CART-meso	Malignant Mesothelioma|Pancreatic Cancer|Ovarian Tumor|Triple Negative Breast Cancer|Endometrial Cancer|Other Mesothelin Positive Tumors	Mesothelin	Chinese PLA General Hospital	Phase 1	Unknown status	October 20, 2015	https://ClinicalTrials.gov/show/NCT02580747
NCT02587689	Phase I/II Study of Anti-Mucin1 (MUC1) CAR T Cells for Patients With MUC1+ Advanced Refractory Solid Tumor	Hepatocellular Carcinoma|Non-small Cell Lung Cancer|Pancreatic Carcinoma|Triple-Negative Invasive Breast Carcinoma	MUC1	PersonGen BioTherapeutics (Suzhou) Co., Ltd.|The First People's Hospital of Hefei|Hefei Binhu Hospital	Phase 1|Phase 2	Unknown status	October 27, 2015	https://ClinicalTrials.gov/show/NCT02587689
NCT02617134	CAR-T Cell Immunotherapy in MUC1 Positive Solid Tumor	Malignant Glioma of Brain Colorectal Carcinoma Gastric Carcinoma	MUC1	PersonGen BioTherapeutics (Suzhou) Co., Ltd.|The First People's Hospital of Hefei|Hefei Binhu Hospital	Phase 1|Phase 2	Unknown status	November 30, 2015	https://ClinicalTrials.gov/show/NCT02617134
NCT02644655	Immunotherapy Using Autologous T Cell-Engineered With CD19-specific Chimeric Antigen Receptor for the Treatment of Recurrent /Refractory B Cell Leukemia	Recurrent B-Cell Tumor|Refractory B-Cell Tumor	CD19	Second Military Medical University	Phase 1|Phase 2	Unknown status	January 1, 2016	https://ClinicalTrials.gov/show/NCT02644655
NCT02652910	Memory-enriched CAR-T Cells Immunotherapy for B Cell Lymphoma	Recurrent B cell Lymphoma	CD19	Xinqiao Hospital of Chongqing|Xuzhou Medical University|Hrain Biotechnology Co., Ltd.|Shanghai Changzheng Hospital	Phase 1|Phase 2	Unknown status	January 12, 2016	https://ClinicalTrials.gov/show/NCT02652910
NCT02672501	A Study to Assess CD19-targeted Immunotherapy T Cells in Patients With Relapsed or Refractory CD19+ B Cell Leukemia	Leukemia, B-Cell	CD19	Shanghai GeneChem Co., Ltd.	Phase 1|Phase 2	Unknown status	February 3, 2016	https://ClinicalTrials.gov/show/NCT02672501
NCT02685670	Competitive Transfer of αCD19-TCRz-CD28 and αCD19-TCRz-CD137 CAR-T Cells for B-cell Leukemia/Lymphoma	B cell lymphoblastic leukemia and lymphoma	CD19	The Second Affiliated Hospital of Henan University of Traditional Chinese Medicine|Xinqiao Hospital of Chongqing|Xuzhou Medical University	Phase 1|Phase 2	Unknown status	February 19, 2016	https://ClinicalTrials.gov/show/NCT02685670
NCT02706782	A Study of Mesothelin Redirected Autologous T Cells for Advanced Pancreatic Carcinoma	Pancreatic Cancer	Mesothelin	Shanghai GeneChem Co., Ltd.	Phase 1	Unknown status	March 11, 2016	https://ClinicalTrials.gov/show/NCT02706782
NCT02710149	A Clinical Research of CD20-Targeted CAR-T in B Cell Malignancies	Leukemia lymphoma	CD20	Southwest Hospital, China	Phase 1|Phase 2	Recruiting	March 16, 2016	https://ClinicalTrials.gov/show/NCT02710149
NCT02713984	A Clinical Research of CAR T Cells Targeting HER2 Positive Cancer	Breast Cancer|Ovarian Cancer|Lung Cancer|Gastric Cancer|Colorectal Cancer|Glioma|Pancreatic Cancer	HER2	Zhi Yang|Southwest Hospital, China	Phase 1|Phase 2	Withdrawn	March 21, 2016	https://ClinicalTrials.gov/show/NCT02713984
NCT02715362	A Study of GPC3 Redirected Autologous T Cells for Advanced HCC	Carcinoma, Hepatocellular	GPC3	Shanghai GeneChem Co., Ltd.	Phase 1|Phase 2	Unknown status	March 22, 2016	https://ClinicalTrials.gov/show/NCT02715362
NCT02721407	Anti-CD22 CAR-T Therapy for CD19-refractory or Resistant Lymphoma Patients	Recurrent B cell Lymphoma	CD22	Xinqiao Hospital of Chongqing|Xuzhou Medical University	Phase 1	Unknown status	March 29, 2016	https://ClinicalTrials.gov/show/NCT02721407
NCT02723942	CAR-T Cell Immunotherapy for HCC Targeting GPC3	GPC3 Positive Hepatocellular Carcinoma	GPC3	Fuda Cancer Hospital, Guangzhou	Phase 1|Phase 2	Completed	March 31, 2016	https://ClinicalTrials.gov/show/NCT02723942
NCT02725125	Study Evaluating the Efficacy and Safety With CAR-T for Stomach Cancer	Stomach Neoplasms	EpCAM	Sinobioway Cell Therapy Co., Ltd.	Not Applicable	Unknown status	March 31, 2016	https://ClinicalTrials.gov/show/NCT02725125
NCT02728882	Study Evaluating the Efficacy and Safety With CAR-T for Recurrent or Refractory Diffuse Large B Cell Lymphoma	Lymphoma	CD19	Sinobioway Cell Therapy Co., Ltd.|The First Affiliated Hospital of Anhui Medical University	Not Applicable	Unknown status	April 5, 2016	https://ClinicalTrials.gov/show/NCT02728882
NCT02729493	Study Evaluating the Efficacy and Safety With CAR-T for Liver Cancer	Liver Neoplasms	EpCAM	Sinobioway Cell Therapy Co., Ltd.	Not Applicable	Unknown status	April 6, 2016	https://ClinicalTrials.gov/show/NCT02729493
NCT02735291	Study Evaluating the Efficacy and Safety With CAR-T for Recurrent or Refractory Acute Non T Lymphocyte Leukemia	Leukemia	CD19	Sinobioway Cell Therapy Co., Ltd.|The Second Hospital of Anhui Medical University	Not Applicable	Unknown status	April 12, 2016	https://ClinicalTrials.gov/show/NCT02735291
NCT02737085	the Sequential Therapy of CD19-targeted and CD20-targeted CAR-T Cell Therapy for Diffuse Large B Cell Lymphoma(DLBCL)	Lymphoma, Large B-Cell, Diffuse	CD19 and CD20	Southwest Hospital, China	Phase 1|Phase 2	Unknown status	April 13, 2016	https://ClinicalTrials.gov/show/NCT02737085
NCT02765243	Anti-GD2 4th Generation CART Cells Targeting Refractory and/or Recurrent Neuroblastoma	Neuroblastoma	GD-2	Zhujiang Hospital	Phase 1	Recruiting	May 6, 2016	https://ClinicalTrials.gov/show/NCT02765243
NCT02782351	Humanized CAR-T Therapy for Treatment of B Cell Malignancy	Leukemia, Lymphocytic, Chronic, B-Cell	CD19	Kai Lin Xu; Jun Nian Zheng|iCarTAB BioMed Inc.|Huaian first people's hospital|Xuzhou Medical University	Phase 1|Phase 2	Unknown status	May 25, 2016	https://ClinicalTrials.gov/show/NCT02782351
NCT02794961	CD22 Targeting CAR-T Therapy Against B Cell Hematological Malignancies	Recurrent or Refractory B Cell Malignancy	CD22	Kai Lin Xu; Jun Nian Zheng|iCarTAB BioMed Inc.|Xuzhou Medical University	Phase 1|Phase 2	Unknown status	June 9, 2016	https://ClinicalTrials.gov/show/NCT02794961
NCT02799550	Allogeneic CART-19 for Elderly Relapsed/Refractory CD19+ ALL	Leukemia	CD19	The Affiliated Hospital of the Chinese Academy of Military Medical Sciences|Chinese PLA General Hospital	Phase 1	Recruiting	June 15, 2016	https://ClinicalTrials.gov/show/NCT02799550
NCT02799680	Allogeneic CART-33 for Relapsed/Refractory CD33+ AML	Relapsed and/or Refractory CD33+ AML	CD33	The Affiliated Hospital of the Chinese Academy of Military Medical Sciences|Chinese PLA General Hospital	Phase 1	Unknown status	June 15, 2016	https://ClinicalTrials.gov/show/NCT02799680
NCT02810223	Efficacy of CART-19 Cell Therapy in B Cell Acute Lymphoblastic Leukemia	Acute Lymphoblastic Leukemia	CD19	Beijing Sanwater Biological Technology Co., Ltd.	Phase 1	Unknown status	June 22, 2016	https://ClinicalTrials.gov/show/NCT02810223
NCT02813837	Chimeric Antigen Receptor T Cells (CART) Therapy in Refractory/Relapsed B Cell Hematologic Malignancies	Leukemia, B-Cell lymphoma	CD19	Innovative Cellular Therapeutics Co., Ltd.	Not Applicable	Recruiting	June 27, 2016	https://ClinicalTrials.gov/show/NCT02813837
NCT02819583	CAR-T Cell Immunotherapy in CD19 Positive Relapsed or Refractory Leukemia and Lymphoma	Acute Lymphocytic Leukemia lymphoma	CD19	PersonGen BioTherapeutics (Suzhou) Co., Ltd.|The First People's Hospital of Hefei|Hefei Binhu Hospital|Anhui Provincial Hospital	Phase 1|Phase 2	Unknown status	June 30, 2016	https://ClinicalTrials.gov/show/NCT02819583
NCT02822326	Phase I Study of CD19-CAR-T2 Cells for Patients With Chemotherapy Resistant or Refractory CD19+ Acute Leukemia	Acute Leukemia	CD19	Guangdong Provincial People's Hospital|Chinese Academy of Sciences|Guangdong Zhaotai InVivo Biomedicine Co. Ltd.	Phase 1	Unknown status	July 4, 2016	https://ClinicalTrials.gov/show/NCT02822326
NCT02842138	Autologous CD19 CAR T Cells in Relapsed or Refractory B-cell Lymphoma	B-cell Lymphoma	CD19	Peking University|Marino Biotechnology Co., Ltd.	Phase 1	Active, not recruiting	July 22, 2016	https://ClinicalTrials.gov/show/NCT02842138
NCT02844062	Pilot Study of Autologous Anti-EGFRvIII CAR T Cells in Recurrent Glioblastoma Multiforme	Glioblastoma Multiforme	EGFRVIII	Beijing Sanbo Brain Hospital|Marino Biotechnology Co., Ltd.	Phase 1	Unknown status	July 26, 2016	https://ClinicalTrials.gov/show/NCT02844062
NCT02846584	a Clinical Research of Sequential CAR-T Bridging HSCT in the Treatment of Relapse/Refractory B-cell Malignancies	B cell malignancies	CD19 or CD20 briding HSCT	Southwest Hospital, China	Phase 2	Unknown status	July 27, 2016	https://ClinicalTrials.gov/show/NCT02846584
NCT02851589	Study Evaluating the Efficacy and Safety of PCAR-019 in CD19 Positive Relapsed or Refractory Leukemia and Lymphoma	Acute Lymphocytic Leukemia|Chronic Lymphocytic Leukemia|B cell lymphoma	CD19	PersonGen BioTherapeutics (Suzhou) Co., Ltd.|Anhui Provincial Hospital	Phase 1|Phase 2	Unknown status	August 1, 2016	https://ClinicalTrials.gov/show/NCT02851589
NCT02862028	PD-1 Antibody Expressing CAR-T Cells for EGFR Family Member Positive Advanced Solid Tumor (Lung, Liver and Stomach)	Advanced Solid Tumor	EGFR, HER2, HER4 and IGFR1	Shanghai International Medical Center	Phase 1|Phase 2	Unknown status	August 10, 2016	https://ClinicalTrials.gov/show/NCT02862028
NCT02862704	A Study of MG7 Redirected Autologous T Cells for Advanced MG7 Positive Liver Metastases(MG7-CART)	Liver Metastases	MG7	Xijing Hospital|Shanghai GeneChem Co., Ltd.	Phase 1|Phase 2	Unknown status	August 11, 2016	https://ClinicalTrials.gov/show/NCT02862704
NCT02873390	PD-1 Antibody Expressing CAR-T Cells for EGFR Family Member Positive Advanced Solid Tumor	Advanced Solid Tumor	EGFR, HER2, HER4, EGFRVIII and IGF1R	Ningbo Cancer Hospital	Phase 1|Phase 2	Unknown status	August 19, 2016	https://ClinicalTrials.gov/show/NCT02873390
NCT02876978	Anti-GPC3 CAR T for Recurrent or Refractory Lung Squamous Cell Carcinoma	Lung Squamous Cell Carcinoma	GPC3	Carsgen Therapeutics, Ltd.	Phase 1	Unknown status	August 24, 2016	https://ClinicalTrials.gov/show/NCT02876978
NCT02903810	Combination Transfer of αCD19-TCRz-41BB and αCD22-TCRz-41BB CAR-T Cells for B-cell Hematologic Malignancy	Hematopoietic/Lymphoid Cancer	CD19 and CD22	Xuzhou Medical University	Phase 1|Phase 2	Unknown status	September 16, 2016	https://ClinicalTrials.gov/show/NCT02903810
NCT02915445	EpCAM CAR-T for Treatment of Nasopharyngeal Carcinoma and Breast Cancer	Malignant Neoplasm of Nasopharynx TNM Staging Distant Metastasis (M) Breast cancer	EpCAM	Sichuan University	Phase 1	Recruiting	September 27, 2016	https://ClinicalTrials.gov/show/NCT02915445
NCT02919046	Study Evaluating the Efficacy and Safety With CAR-T for Relapsed or Refractory Neuroblastoma in Children	Relapsed or Refractory Neuroblastoma	GD-2	Sinobioway Cell Therapy Co., Ltd.|Nanjing Children's Hospital|Children's Hospital of Fudan University	Not Applicable	Recruiting	September 29, 2016	https://ClinicalTrials.gov/show/NCT02919046
NCT02924753	The Safety and Efficacy of CART-19 Cells in B-cell Acute Lymphoblastic Leukemia (B-ALL).	B-cell Acute Lymphoblastic Leukemia	CD19	Henan Cancer Hospital|The Beijing Pregene Science and Technology Company, Ltd.	Phase 1	Unknown status	October 5, 2016	https://ClinicalTrials.gov/show/NCT02924753
NCT02930993	Anti-mesothelin CAR T Cells for Patients With Recurrent or Metastatic Malignant Tumors	Mesothelin Positive Tumors	Mesothelin	China Meitan General Hospital|Marino Biotechnology Co., Ltd.	Phase 1	Unknown status	October 12, 2016	https://ClinicalTrials.gov/show/NCT02930993
NCT02933775	CD19-redirected Autologous Cells (CAR-CD19 T Cells)	CD19 Positive Malignant B-cell Leukemia and Lymphoma	CD19	RenJi Hospital|Carsgen Therapeutics, Ltd.	Phase 1	Unknown status	October 14, 2016	https://ClinicalTrials.gov/show/NCT02933775
NCT02935153	A Clinical Research of CD22-Targeted CAR-T in B Cell Malignancies	Leukemia lymphoma	CD22	Southwest Hospital, China	Phase 1|Phase 2	Recruiting	October 17, 2016	https://ClinicalTrials.gov/show/NCT02935153
NCT02937103	A Clinical Research of CD123-Targeted CAR-T in Myeloid Malignancies	Leukemia	CD123	Southwest Hospital, China	Phase 1|Phase 2	Recruiting	October 18, 2016	https://ClinicalTrials.gov/show/NCT02937103
NCT02954445	A Clinical Research of BCMA-Targeted CAR-T in B Cell Malignancies	Leukemia lymphoma MM	BCMA	Southwest Hospital, China	Phase 1|Phase 2	Recruiting	November 3, 2016	https://ClinicalTrials.gov/show/NCT02954445
NCT02958384	A Clinical Research of LeY-Targeted CAR-T in Myeloid Malignancies	Myeloid Malignancies	Lewis -Y	Southwest Hospital, China	Phase 1|Phase 2	Recruiting	November 8, 2016	https://ClinicalTrials.gov/show/NCT02958384
NCT02958397	A Clinical Research of CD33-Targeted CAR-T in Myeloid Malignancies	Myeloid Malignancies	CD33	Southwest Hospital, China	Phase 1|Phase 2	Recruiting	November 8, 2016	https://ClinicalTrials.gov/show/NCT02958397
NCT02958410	A Clinical Research of CD30-Targeted CAR-T in Lymphocyte Malignancies	Leukemia lymphoma	CD30	Southwest Hospital, China	Phase 1|Phase 2	Recruiting	November 8, 2016	https://ClinicalTrials.gov/show/NCT02958410
NCT02959151	A Study of Chimeric Antigen Receptor T Cells Combined With Interventional Therapy in Advanced Liver Malignancy	Carcinoma, Hepatocellular Pancreatic Cancer Metastatic Colorectal Cancer Metastatic	GPC3 for hepatocellular carcinoma; Mesothelin for pancreatic cancer metastatic; CEA for colorectal cancer metastatic	Shanghai GeneChem Co., Ltd.|Shanghai Cancer Hospital, China	Phase 1|Phase 2	Unknown status	November 8, 2016	https://ClinicalTrials.gov/show/NCT02959151
NCT02963038	CAR T Cells for Refractory B Cell Malignancy	B-Cell Leukemia and lymphoma	CD19	Hebei Senlang Biotechnology Inc., Ltd.|The Second Hospital of Hebei Medical University	Phase 1|Phase 2	Recruiting	November 15, 2016	https://ClinicalTrials.gov/show/NCT02963038
NCT02965092	CD19 Chimeric Antigen Receptor (CAR)-Modified T Cell Therapy in Treating Patients With B-cell Malignancies	Acute Lymphoblastic Leukemia lymphoma	CD19	Wuhan Sian Medical Technology Co., Ltd|Wuhan Union Hospital, China|Jingzhou Central Hospital|Xiangyang Central Hospital|People Hospital Of Yichang	Phase 1|Phase 2	Recruiting	November 16, 2016	https://ClinicalTrials.gov/show/NCT02965092
NCT02965157	Pilot Study of Anti-CD20-CAR-engineered T Cells in Patients With Chemotherapy Resistant or Refractory CD20+ Lymphoma	Lymphoma, B-Cell	CD20	Beijing Biohealthcare Biotechnology Co.,Ltd	Phase 1|Phase 2	Unknown status	November 16, 2016	https://ClinicalTrials.gov/show/NCT02965157
NCT02968472	A Phase I Trial of 4SCAR19 Cells in the Treatment of Relapsed and Refractory B Cell Leukemia	B Acute Lymphoblastic Leukemia	CD19	The First People's Hospital of Yunnan|Shenzhen Geno-Immune Medical Institute	Phase 1	Unknown status	November 18, 2016	https://ClinicalTrials.gov/show/NCT02968472
NCT02975687	CD19 CAR T Cells in Patients With Resistant or Refractory CD19+ Acute Lymphoblastic Leukemia	Reccurent B cell acute lymphoblastic leukemia	CD19	Institute of Hematology & Blood Diseases Hospital|Union Stem cell & gene engineering Co.LTD|Juventas Cell Therapy Ltd.	Phase 1	Completed	November 29, 2016	https://ClinicalTrials.gov/show/NCT02975687
NCT02976857	A Phase 1 Study Evaluating Safety and Efficacy of C-CAR011 Treatment in DLBCL Subjects	Refractory Diffuse Large B-Cell Lymphoma	CD19	Cellular Biomedicine Group Ltd.|The First Affiliated Hospital with Nanjing Medical University	Phase 1	Completed	November 29, 2016	https://clinicaltrials.gov/ct2/show/NCT02976857
NCT02980315	A New EBV Related Technologies of T Cells in Treating Malignant Tumors and Clinical Application	Nasopharyngeal Neoplasms	LMP-1	The Second Hospital of Nanjing Medical University	Phase 1|Phase 2	Unknown status	December 2, 2016	https://ClinicalTrials.gov/show/NCT02980315
NCT02992210	Study on GD2 Positive Solid Tumors by 4SCAR-GD2	Solid Tumor	GD-2	Shenzhen Geno-Immune Medical Institute	Phase 1|Phase 2	Recruiting	December 14, 2016	https://ClinicalTrials.gov/show/NCT02992210
NCT02992834	Anti-CD19:TCRζ Chimeric Antigen Receptor-T Cells in the Treatment for CD19+ B Cell Lymphoma	Lymphoma, B Cell	CD19	jiangjingting|The First People's Hospital of Changzhou	Phase 4	Not yet recruiting	December 14, 2016	https://ClinicalTrials.gov/show/NCT02992834
NCT03013712	A Clinical Research of CAR T Cells Targeting EpCAM Positive Cancer	Colon Cancer Esophageal Carcinoma Pancreatic Cancer Prostate Cancer Gastric Cancer Hepatic Carcinoma	EpCAM	First Affiliated Hospital of Chengdu Medical College	Phase 1|Phase 2	Recruiting	January 6, 2017	https://ClinicalTrials.gov/show/NCT03013712
NCT03018093	A Phase I Study Evaluating Safety and Efficacy of C-CAR011 Treatment in Adult Subjects With r/r CD19+B-ALL	Relapsed or Refractory Acute Lymphoblastic Leukemia	CD19	Cellular Biomedicine Group Ltd.|Chinese PLA General Hospital	Phase 1	Unknown status	January 11, 2017	https://ClinicalTrials.gov/show/NCT03018093
NCT03027739	CART-19 Cells For MRD Positive CD19+ ALL	Acute Lymphoblastic Leukemia	CD19	Fujian Medical University	Phase 2|Phase 3	Recruiting	January 23, 2017	https://ClinicalTrials.gov/show/NCT03027739
NCT03029338	CD19 CAR T Cells in Patients With Relapsed or Refractory CD19 Positive B-cell Lymphoma	Lymphomas Non-Hodgkin's B-Cell	CD19	Institute of Hematology & Blood Diseases Hospital|Juventas Cell Therapy Ltd.	Phase 1	Active, not recruiting	January 24, 2017	https://ClinicalTrials.gov/show/NCT03029338
NCT03030001	PD-1 Antibody Expressing CAR T Cells for Mesothelin Positive Advanced Malignancies	Solid Tumor, Adult	Mesothelin	Ningbo Cancer Hospital	Phase 1|Phase 2	Unknown status	January 24, 2017	https://ClinicalTrials.gov/show/NCT03030001
NCT03030976	A Study of CD19 Redirected Autologous T Cells for CD19 Positive Systemic Lupus Erythematosus (SLE)	Systemic Lupus Erythematosus (SLE)	CD19	Shanghai GeneChem Co., Ltd.|RenJi Hospital	Phase 1	Unknown status	January 25, 2017	https://ClinicalTrials.gov/show/NCT03030976
NCT03050190	A Phase I/II Multiple Center Trial of 4SCAR19 Cells in the Treatment of Relapsed and Refractory B Cell Malignancies	B-cell Malignancies	CD19	Shenzhen Geno-Immune Medical Institute	Phase 1|Phase 2	Recruiting	February 10, 2017	https://ClinicalTrials.gov/show/NCT03050190
NCT03064269	CAR-T Therapy for Central Nervous System B-cell Acute Lymphocytic Leukemia	B-cell Acute Lymphocytic Leukemia	CD19	Shanghai Unicar-Therapy Bio-medicine Technology Co.,Ltd|The First Affiliated Hospital of Soochow University	Phase 1	Unknown status	February 27, 2017	https://ClinicalTrials.gov/show/NCT03064269
NCT03076437	Anti-CD19 Chimeric Antigen Receptor (CAR)-Transduced T Cell Therapy for Patients With B Cell Malignancies	Acute Lymphocytic Leukemia|Chronic Lymphocytic Leukemia|Lymphoma	CD19	Shenzhen Institute for Innovation and Translational Medicine|Dongguan People's Hospital	Phase 1|Phase 2	Unknown status	March 10, 2017	https://ClinicalTrials.gov/show/NCT03076437
NCT03084380	Anti-GPC3 CAR-T for Treating GPC3-positive Advanced Hepatocellular Carcinoma (HCC)	Hepatocellular Carcinoma	GPC3	Xinqiao Hospital of Chongqing	Phase 1|Phase 2	Not yet recruiting	March 20, 2017	https://ClinicalTrials.gov/show/NCT03084380
NCT03086954	Study Evaluating the Efficacy and Safety With CAR-T Immunotherapy for CD19 Positive Lymphoma	Lymphoma	CD19	Sinobioway Cell Therapy Co., Ltd.|Jiangsu Cancer Institute & Hospital	Phase 1	Not yet recruiting	March 22, 2017	https://ClinicalTrials.gov/show/NCT03086954
NCT03093168	BCMA Chimeric Antigen Receptor Expressing T Cells in Multiple Myeloma	Multiple Myeloma	BCMA	The Second Affiliated Hospital of Henan University of Traditional Chinese Medicine|Hrain Biotechnology Co., Ltd.|First Affiliated Hospital of Wenzhou Medical University|Shanghai Changzheng Hospital	Phase 1	Unknown status	March 28, 2017	https://ClinicalTrials.gov/show/NCT03093168
NCT03097770	Treatment of Relapsed and/or Chemotherapy Refractory B-cell Malignancy by Tandem CAR T Cells Targeting CD19 and CD20	Relapsed and/or Chemotherapy Refractory B-cell Malignancy	CD19 and CD20	Chinese PLA General Hospital	Phase 1|Phase 2	Recruiting	March 31, 2017	https://ClinicalTrials.gov/show/NCT03097770
NCT03098355	Interleukin-2 Following 4SCAR19/22 T Cells Targeting Refractory and/or Recurrent B Cell Malignancies	B-Cell Leukemia lymphoma	CD19 and CD22	Zhujiang Hospital|Shenzhen Geno-Immune Medical Institute	Phase 1|Phase 2	Unknown status	March 31, 2017	https://ClinicalTrials.gov/show/NCT03098355
NCT03101709	The Safety and Efficacy of CART-19 Cells in Relapse and Refractory Patients With CD19+ B-cell Lymphoma	B Cell Lymphoma	CD19	Henan Cancer Hospital|The Beijing Pregene Science and Technology Company, Ltd.	Phase 1	Unknown status	April 5, 2017	https://ClinicalTrials.gov/show/NCT03101709
NCT03110640	Anti-CD19 CAR T Infusion Combined With Allogeneic Stem Cell Transplantation for B-cell Leukemia/Lymphoma	B-cell Adult Acute Lymphoblastic Leukemia	CD19	First Affiliated Hospital of Wenzhou Medical University|Hrain Biotechnology Co., Ltd.|Second Affiliated Hospital of Nanchang University	Phase 1	Recruiting	April 12, 2017	https://ClinicalTrials.gov/show/NCT03110640
NCT03114670	Donor-derived Anti-CD123-CART Cells for Recurred AML After Allo-HSCT	Adult Acute Myeloid Leukemia	CD123	Affiliated Hospital to Academy of Military Medical Sciences	Phase 1	Recruiting	April 14, 2017	https://ClinicalTrials.gov/show/NCT03114670
NCT03118180	CD19 Targeted Chimeric Antigen Receptor T Cells for B Cell Lymphoma	Lymphoma	CD19	Zhejiang University|Innovative Cellular Therapeutics Co., Ltd.	Phase 1|Phase 2	Recruiting	April 18, 2017	https://ClinicalTrials.gov/show/NCT03118180
NCT03121625	CAR-T Therapy in Relapsed or Refractory Haematopoietic and Lymphoid Malignancies	Leukemia Lymphoma	not determined	Hebei Senlang Biotechnology Inc., Ltd.|Hebei Medical University Fourth Hospital	Phase 1	Recruiting	April 20, 2017	https://ClinicalTrials.gov/show/NCT03121625
NCT03125577	Combination CAR-T Cell Therapy Targeting Hematological Malignancies	B-cell Malignancies	CD19 and CD22 or CD38 and CD20 or CD123 or CD70 or CD30	Shenzhen Geno-Immune Medical Institute	Phase 1|Phase 2	Recruiting	April 24, 2017	https://ClinicalTrials.gov/show/NCT03125577
NCT03130712	A Study of GPC3-targeted T Cells by Intratumor Injection for Advanced HCC (GPC3-CART)	Carcinoma, Hepatocellular	GPC3	Shanghai GeneChem Co., Ltd.|Beijing 302 Hospital	Phase 1|Phase 2	Unknown status	April 26, 2017	https://ClinicalTrials.gov/show/NCT03130712
NCT03142646	Safety and Efficacy Evaluation of IM19 CAR-T Cells	Leukemia	CD19	Beijing Immunochina Medical Science & Technology Co., Ltd.	Phase 1|Phase 2	Unknown status	May 5, 2017	https://ClinicalTrials.gov/show/NCT03142646
NCT03146234	CAR-GPC3 T Cells in Patients With Refractory Hepatocellular Carcinoma	Hepatocellular Carcinoma	GPC3	RenJi Hospital|Carsgen Therapeutics, Ltd.	Not Applicable	Completed	May 9, 2017	https://ClinicalTrials.gov/show/NCT03146234
NCT03146533	CD19 CART Cells for Patients With Relapse and Refractory CD19+ B-cell Lymphoma.	B Cell Lymphoma	CD19	Shenzhen Second People's Hospital|The Beijing Pregene Science and Technology Company, Ltd.	Phase 1|Phase 2	Unknown status	May 10, 2017	https://ClinicalTrials.gov/show/NCT03146533
NCT03152435	EGFR CART Cells for Patients With Metastatic Colorectal Cancer	EGFR-positive Colorectal Cancer	EGFR	Shenzhen Second People's Hospital|The Beijing Pregene Science and Technology Company, Ltd.	Phase 1|Phase 2	Unknown status	May 15, 2017	https://ClinicalTrials.gov/show/NCT03152435
NCT03154775	Study of Safety and Efficacy of C-CAR011 in B-NHL Patients	Refractory or Relapsed Non-Hodgkin Lymphoma	CD19	Cellular Biomedicine Group Ltd.|Shanghai Tongji Hospital, Tongji University School of Medicine	Phase 1	Unknown status	May 16, 2017	https://ClinicalTrials.gov/show/NCT03154775
NCT03159819	Clinical Study of CAR-CLD18 T Cells in Patients With Advanced Gastric Adenocarcinoma and Pancreatic Adenocarcinoma	Advanced Gastric Adenocarcinoma Pancreatic Adenocarcinoma	Claudin18.2	Changhai Hospital|Carsgen Therapeutics, Ltd.	Not Applicable	Recruiting	May 19, 2017	https://ClinicalTrials.gov/show/NCT03159819
NCT03166878	A Study Evaluating UCART019 in Patients With Relapsed or Refractory CD19+ Leukemia and Lymphoma	B Cell Leukemia lymphoma	CD19	Chinese PLA General Hospital	Phase 1|Phase 2	Recruiting	May 25, 2017	https://ClinicalTrials.gov/show/NCT03166878
NCT03170141	Immunogene-modified T (IgT) Cells Against Glioblastoma Multiforme	Glioblastoma Multiforme of Brain|Glioblastoma Multiforme	EGFRvIII and other potential targets, such as GD2 and MUC1	Shenzhen Geno-Immune Medical Institute	Phase 1	Enrolling by invitation	May 30, 2017	https://clinicaltrials.gov/ct2/show/NCT03170141
NCT03173417	Safety and Efficacy Evaluation of IM19 CAR-T Cells (IM19CAR-T)	Leukemia	CD19	Beijing Immunochina Medical Science & Technology Co., Ltd.	Phase 1|Phase 2	Completed	June 1, 2017	https://ClinicalTrials.gov/show/NCT03173417
NCT03179007	CTLA-4 and PD-1 Antibodies Expressing MUC1-CAR-T Cells for MUC1 Positive Advanced Solid Tumor	Advanced Solid Tumor	MUC1	Shanghai Cell Therapy Research Institute	Phase 1|Phase 2	Unknown status	June 7, 2017	https://ClinicalTrials.gov/show/NCT03179007
NCT03182803	CTLA-4 and PD-1 Antibodies Expressing Mesothelin-CAR-T Cells for Mesothelin Positive Advanced Solid Tumor	Advanced Solid Tumor	Mesothelin	Shanghai Cell Therapy Research Institute	Phase 1|Phase 2	Unknown status	June 9, 2017	https://ClinicalTrials.gov/show/NCT03182803
NCT03182816	CTLA-4 and PD-1 Antibodies Expressing EGFR-CAR-T Cells for EGFR Positive Advanced Solid Tumor	Advanced Solid Tumor	EGFR	Shanghai Cell Therapy Research Institute	Phase 1|Phase 2	Unknown status	June 9, 2017	https://ClinicalTrials.gov/show/NCT03182816
NCT03185468	Intervention of Bladder Cancer by CAR-T	Bladder Cancer|Urothelial Carcinoma Bladder	PSMA and FRα (folate receptor alpha)	Shenzhen Geno-Immune Medical Institute	Phase 1|Phase 2	Recruiting	June 14, 2017	https://ClinicalTrials.gov/show/NCT03185468
NCT03185494	Treatment of Relapsed and/or Chemotherapy Refractory B-cell Malignancy by Tandem CAR T Cells Targeting CD19 and CD22	Relapsed and/or Chemotherapy Refractory B-cell Malignancy	CD19 and CD22	Chinese PLA General Hospital	Phase 1|Phase 2	Active, not recruiting	June 14, 2017	https://ClinicalTrials.gov/show/NCT03185494
NCT03191773	A Study of Anti-CD19 CAR-T Cell Immunotherapy for Refractory /Relapsed B Cell Malignancies	Acute Lymphocytic Leukemia|Chronic Lymphocytic Leukemia|Lymphoma	CD19	Second Affiliated Hospital of Guangzhou Medical University|Shenzhen Institute for Innovation and Translational Medicine|Guangzhou First People's Hospital|First People's Hospital of Foshan|Dongguan People's Hospital|The First Affiliated Hospital of Guangdong Pharmaceutical University	Phase 1|Phase 2	Recruiting	June 19, 2017	https://ClinicalTrials.gov/show/NCT03191773
NCT03196414	Study of T Cells Targeting CD138/BCMA/CD19/More Antigens (CART-138/BCMA/19/More) for Chemotherapy Refractory and Relapsed Multiple Myeloma	Multiple Myeloma	CD138, BCMA, CD19 and more antigens	The First Affiliated Hospital of Soochow University	Phase 1|Phase 2	Recruiting	June 22, 2017	https://ClinicalTrials.gov/show/NCT03196414
NCT03196830	CAR-T for R/R B-NHL	Relapsed/Refractory Non Hodgkin Lymphoma	CD19, CD20, CD22, CD30	The First Affiliated Hospital of Soochow University|Shanghai Unicar-Therapy Bio-medicine Technology Co.,Ltd	Phase 2	Recruiting	June 23, 2017	https://ClinicalTrials.gov/show/NCT03196830
NCT03198052	HER2/Mesothelin/Lewis-Y/PSCA/MUC1/PD-L1/CD80/86-CAR-T Cells Immunotherapy Against Cancers	Lung Cancer	HER2, Mesothelin, Lewis-Y, PSCA, MUC1, PD-L1, CD80/86	Second Affiliated Hospital of Guangzhou Medical University|Hunan Zhaotai Yongren Medical Innovation Co. Ltd.|Guangdong Zhaotai InVivo Biomedicine Co. Ltd.|First Affiliated Hospital, Sun Yat-Sen University	Phase 1	Recruiting	June 23, 2017	https://ClinicalTrials.gov/show/NCT03198052
NCT03198546	GPC3-T2-CAR-T Cells for Immunotherapy of Cancer With GPC3 Expression	Hepatocellular Carcinoma and squamous cell lung cancer	GPC3 and/or TGFβ targeting CAR-T cells	Second Affiliated Hospital of Guangzhou Medical University|Hunan Zhaotai Yongren Medical Innovation Co. Ltd.|Guangdong Zhaotai InVivo Biomedicine Co. Ltd.|First Affiliated Hospital, Sun Yat-Sen University	Phase 1	Recruiting	June 26, 2017	https://ClinicalTrials.gov/show/NCT03198546
NCT03207178	Sequential Infusion of Anti-CD19 and Anti-CD20 CAR-T Cells Against Relapsed and Refractory B-cell Lymphoma	Recurrent or Refractory B Cell Malignancy	CD19 and CD20	Shanghai Longyao Biotechnology Inc., Ltd.|Xuzhou Medical University|Shanghai Jiao Tong University School of Medicine	Phase 1|Phase 2	Unknown status	July 2, 2017	https://ClinicalTrials.gov/show/NCT03207178
NCT03208556	Safety and Efficacy of iPD1 CD19 eCAR T Cells in Relapsed or Refractory B-cell Lymphoma	Relapsed or Refractory B-cell Lymphoma	CD19	Peking University|Marino Biotechnology Co., Ltd.	Phase 1	Recruiting	July 5, 2017	https://ClinicalTrials.gov/show/NCT03208556
NCT03222674	Multi-CAR T Cell Therapy for Acute Myeloid Leukemia	Acute Myeloid Leukemia	MUC1, CLL1, CD33, CD38, CD56, CD123	Shenzhen Geno-Immune Medical Institute|Zhujiang Hospital, Southern Medical University, Guangzhou, Guangdong, China|The Cancer Hospital of Yunnan锛孠unming, Yunnan, China	Phase 1|Phase 2	Recruiting	July 19, 2017	https://ClinicalTrials.gov/show/NCT03222674
NCT03229876	Safety and Efficacy Evaluation of CD19-UCART	Acute Lymphoblastic Leukemia (ALL) Non Hodgkin Lymphoma (NHL)	CD19 universal	Shanghai Bioray Laboratory Inc.|The First Affiliated Hospital of Zhengzhou University|Second Xiangya Hospital of Central South University|Shanghai 10th People's Hospital	Not Applicable	Recruiting	July 26, 2017	https://ClinicalTrials.gov/show/NCT03229876
NCT03232619	CD19-CART Treatment for ALL	Acute Leukemia	CD19	Shanghai Bioray Laboratory Inc.|Second Xiangya Hospital of Central South University	Phase 1|Phase 2	Recruiting	July 28, 2017	https://ClinicalTrials.gov/show/NCT03232619
NCT03240328	The Effect of Chimeric Antigen Receptor (CAR)-T Cell Therapy on the Reconstitution of HIV-specific Immune Function	HIV/AIDS	not determined	Guangzhou 8th People's Hospital|Sun Yat-sen University	Phase 1	Recruiting	August 7, 2017	https://ClinicalTrials.gov/show/NCT03240328
NCT03252171	CAR-T Cell Immunotherapy for GD2 Positive Glioma Patients	GD2 Positive Glioma	GD2	Fuda Cancer Hospital, Guangzhou	Phase 1|Phase 2	Completed	August 17, 2017	https://ClinicalTrials.gov/show/NCT03252171
NCT03258047	Novel Autologou CAR-T Therapy for Relapsed/Refractory B Cell Lymphoma	B Cell Lymphoma	not determined	First Affiliated Hospital of Zhejiang University	Phase 2	Active, not recruiting	August 22, 2017	https://ClinicalTrials.gov/show/NCT03258047
NCT03262298	Anti-CD22 CAR-T Cell Therapy Targeting B Cell Malignancies	Leukemia lymphoma	CD22	Affiliated Hospital to Academy of Military Medical Sciences	Phase 1|Phase 2	Recruiting	August 25, 2017	https://ClinicalTrials.gov/show/NCT03262298
NCT03263208	CD19 CAR-T Cells for Patients With Relapse and Refractory CD19+ B-ALL.	B-cell Acute Lymphocytic Leukemia	CD19	Henan Cancer Hospital|The Pregene (ShenZhen) Biotechnology Company, Ltd.	Phase 1|Phase 2	Unknown status	August 28, 2017	https://ClinicalTrials.gov/show/NCT03263208
NCT03265106	A Clinical Study Evaluating the Safety and Efficacy of BinD19 Treatment in Childhood R/R ALL and Lymphoma Subjects	Pediatric Relapsed/Refractory B cell acute lymphoblastic leukemia	CD19	Shenzhen BinDeBio Ltd.|Children's Hospital of Fudan University	Phase 1|Phase 2	Recruiting	August 29, 2017	https://ClinicalTrials.gov/show/NCT03265106
NCT03267173	Evaluate the Safety and Efficacy of CAR-T in the Treatment of Pancreatic Cancer.	Pancreatic Cancer	Mesothelin, PSCA, CEA, HER2, MUC1, EGFRvIII	First Affiliated Hospital of Harbin Medical University|Shanghai Unicar-Therapy Bio-medicine Technology Co.,Ltd	Early Phase 1	Unknown status	August 30, 2017	https://ClinicalTrials.gov/show/NCT03267173
NCT03271632	Multi-CAR T Cell Therapy in the Treatment of Multiple Myeloma	Multiple Myeloma	BCMA, CD38, CD56, CD138 or alternative MM surface antigens	Shenzhen Geno-Immune Medical Institute	Phase 1|Phase 2	Recruiting	September 5, 2017	https://ClinicalTrials.gov/show/NCT03271632
NCT03275493	Humanized CD19 CAR-T Cells With CRS Suppression Technology for r/r CD19+ Acute Lymphoblastic Leukemia	Relapsed/Refractory Acute Lymphoblastic Leukemia	CD19	Shanghai Unicar-Therapy Bio-medicine Technology Co.,Ltd|The First Affiliated Hospital of Soochow University	Phase 1|Phase 2	Recruiting	September 7, 2017	https://ClinicalTrials.gov/show/NCT03275493
NCT03281551	Efficacy and Safety of PZ01 Treatment in Patients With r/r CD19+ B-cell Acute Lymphoblastic Leukemia/B Cell Lymphoma	B-cell Acute Lymphoblastic Leukemia lymphoma	CD19	Pinze Lifetechnology Co. Ltd.|Chinese Academy of Sciences|Navy General Hospital, Beijing	Phase 1	Recruiting	September 13, 2017	https://ClinicalTrials.gov/show/NCT03281551
NCT03291444	CAR-T Cells Combined With Peptide Specific Dendritic Cell in Relapsed/Refractory Leukemia/MDS	Leukemia, Acute Lymphocytic (ALL) Leukemia, Acute Myelogenous (AML) Myelodysplastic Syndromes	CD19, CD20, CD22 and CD10 for acute lymphoblastic leukemia; CD33, CD38 CD56, CD117, CD123, CD34 and MUC1 for acute myeloid leukemia and Myelodysplastic Syndrome	Zhujiang Hospital|Shenzhen Geno-Immune Medical Institute|Sun Yat-Sen Memorial Hospital of Sun Yat-Sen University	Phase 1	Recruiting	September 25, 2017	https://ClinicalTrials.gov/show/NCT03291444
NCT03299738	A Study Evaluating Safety and Efficacy of C-CAR011 in Subjects With B-NHL	Refractory or Relapsed B-cell Non-Hodgkin Lymphoma	CD19	Cellular Biomedicine Group Ltd.|Tianjin Medical University Cancer Institute and Hospital	Phase 1	Unknown status	October 3, 2017	https://ClinicalTrials.gov/show/NCT03299738
NCT03302403	Clinical Study of Redirected Autologous T Cells With a Chimeric Antigen Receptor in Patients With Malignant Tumors	B Cell Lymphoma Leukemia MM Hepatocellular Pancreatic Adenocarcinoma of Esophagogastric Junction	CD19, BCMA, GPC3, Claudin18	Kang YU|Carsgen Therapeutics, Ltd.|First Affiliated Hospital of Wenzhou Medical University	Not Applicable	Recruiting	October 5, 2017	https://ClinicalTrials.gov/show/NCT03302403
NCT03312205	CAR-T Cells for Relapsed or Refractory Haematopoietic and Lymphoid Malignancies	Leukemia|Lymphoma|Multiple Myeloma of Bone (Diagnosis)	not determined	Hebei Senlang Biotechnology Inc., Ltd.|Hebei Yanda Ludaopei Hospital|Beijing Ludaopei Hospital	Phase 1|Phase 2	Recruiting	October 17, 2017	https://ClinicalTrials.gov/show/NCT03312205
NCT03322735	Study of BCMA CAR-T in Multiple Myeloma	Multiple Myeloma	BCMA	Henan Cancer Hospital|The Pregene (ShenZhen) Biotechnology Company, Ltd.	Phase 1|Phase 2	Unknown status	October 26, 2017	https://ClinicalTrials.gov/show/NCT03322735
NCT03327285	C-CAR011 Treatment in Subjects With ALL After HSCT	Acute Lymphoblastic Leukemia(ALL)	CD19	Peking University People's Hospital|Cellular Biomedicine Group Ltd.	Not Applicable	Not yet recruiting	October 31, 2017	https://ClinicalTrials.gov/show/NCT03327285
NCT03330834	CAR-T Cell Immunotherapy for Advanced Lung Cancer	Advanced Lung Cancer	PD-L1	Sun Yat-sen University|Guangzhou Yiyang Biological Technology Co., Ltd.	Phase 1	Recruiting	November 6, 2017	https://ClinicalTrials.gov/show/NCT03330834
NCT03344367	Study Evaluating the Safety and Efficacy of JWCAR029 in Adult Subjects With Relapsed and Refractory B-cell Non-Hodgkin Lymphoma	Non Hodgkin Lymphoma	CD19	Peking University|Shanghai Mingju Biotechnology Co., Ltd.	Phase 1	Active, not recruiting	November 17, 2017	https://ClinicalTrials.gov/show/NCT03344367
NCT03344705	Safety and Efficacy Evaluation of IM19 Cells	Hematological Malignancies	CD19	Beijing Immunochina Medical Science & Technology Co., Ltd.	Phase 1	Recruiting	November 17, 2017	https://ClinicalTrials.gov/show/NCT03344705
NCT03349255	Clinical Study of ET1402L1-CAR T Cells in AFP Expressing Hepatocellular Carcinoma	Hepatocellular Carcinoma	AFP	Aeon Therapeutics (Shanghai) Co., Ltd.|Renmin Hospital of Wuhan University|Eureka Therapeutics Inc.	Phase 1	Terminated	November 21, 2017	https://ClinicalTrials.gov/show/NCT03349255
NCT03355859	Study Evaluating the Safety and Efficacy of JWCAR029 in Adult Subjects With Relapsed and Refractory B-cell Non-Hodgkin Lymphoma	R/R Non Hodgkin Lymphoma	CD19	Zhao Weili|Shanghai Mingju Biotechnology Co., Ltd.|Ruijin Hospital	Phase 1	Active, not recruiting	November 28, 2017	https://ClinicalTrials.gov/show/NCT03355859
NCT03356782	Safety and Efficacy Evaluation of 4th Generation Safety-engineered CAR T Cells Targeting Sarcomas	Sarcoma Osteoid Sarcoma Ewing Sarcoma	CD133, GD2, MUC1, CD117 or other marker	Shenzhen Geno-Immune Medical Institute	Phase 1|Phase 2	Recruiting	November 29, 2017	https://ClinicalTrials.gov/show/NCT03356782
NCT03356795	Intervention of CAR-T Against Cervical Cancer	Cervical Cancer	GD2, PSMA, Muc1, Mesothelin or other markers positive cervical cancer.	Shenzhen Geno-Immune Medical Institute	Phase 1|Phase 2	Recruiting	November 29, 2017	https://ClinicalTrials.gov/show/NCT03356795
NCT03356808	Antigen-specific T Cells Against Lung Cancer	Lung Cancer	MAGE-A1, MAGE-A4, MucI, GD2, and mesothelin, as well as novel cancer antigens	Shenzhen Geno-Immune Medical Institute	Phase 1|Phase 2	Recruiting	November 29, 2017	https://ClinicalTrials.gov/show/NCT03356808
NCT03366324	Anti-CD19 CAR-T Therapy Combine With HSCT to Treat MRD+ B-cell Malignancies	Acute Lymphoblastic Leukemia lymphoma	CD19	Wuhan Sian Medical Technology Co., Ltd|Wuhan Union Hospital, China|Jingzhou Central Hospital|Xiangyang Central Hospital|The First People's Hospital of Yuhang District	Phase 1|Phase 2	Recruiting	December 8, 2017	https://ClinicalTrials.gov/show/NCT03366324
NCT03366350	Anti-CD19 CAR-T Therapy Bridging to HSCT for CD19+ B-Cell Malignancies	Acute Lymphoblastic Leukemia|B Cell Lymphoma	CD19	Wuhan Sian Medical Technology Co., Ltd|Wuhan Union Hospital, China|Jingzhou Central Hospital|Xiangyang Central Hospital|People Hospital Of Yichang	Phase 1|Phase 2	Recruiting	December 8, 2017	https://ClinicalTrials.gov/show/NCT03366350
NCT03380039	Clinical Study of CAR-BCMA T Cells in Patients With Refractory or Relapsed Multiple Myeloma	Refractory or Relapsed Multiple Myeloma	BCMA	Xinhua Hospital, Shanghai Jiao Tong University School of Medicine|Carsgen Therapeutics, Ltd.	Not Applicable	Recruiting	December 20, 2017	https://ClinicalTrials.gov/show/NCT03380039
NCT03383952	A Clinical Study of CD19 Targeted CAR-T for Patients With CD19+ Lymphoma and Leukemia	B Cell Leukemia lymphoma	CD19	Immune Cell, Inc.|Weifang People's Hospital	Phase 1	Recruiting	December 27, 2017	https://ClinicalTrials.gov/show/NCT03383952
NCT03383965	CD30 Targeted CAR-T in Treating CD30-Expressing Lymphomas	Hodgkin Lymphoma|Anaplastic Large Cell Lymphoma	CD30	Immune Cell, Inc.|Weifang People's Hospital	Phase 1	Recruiting	December 27, 2017	https://ClinicalTrials.gov/show/NCT03383965
NCT03391726	CART-19 Cells for R/R B-cell Lymphoma	Relapsed or Refractory B-cell Lymphoma	CD19	Fujian Medical University	Phase 2|Phase 3	Recruiting	January 5, 2018	https://ClinicalTrials.gov/show/NCT03391726
NCT03391739	CART-19 Cells For R/R B-ALL	Relapsed/Refractory B-cell ALL	CD19	Fujian Medical University	Phase 2|Phase 3	Unknown status	January 5, 2018	https://ClinicalTrials.gov/show/NCT03391739
NCT03392545	Combination of Immunization and Radiotherapy for Malignant Gliomas (InSituVac1)	High Grade Glioma	not determined	Beijing Tiantan Hospital|Duke University	Phase 1	Recruiting	January 8, 2018	https://ClinicalTrials.gov/show/NCT03392545
NCT03393936	Safety and Efficacy of CCT301 CAR-T in Adult Subjects With Recurrent or Refractory Stage IV Renal Cell Carcinoma	Renal Cell Carcinoma	ROR2 or AXL	Shanghai PerHum Therapeutics Co., Ltd.|Shanghai Public Health Clinical Center	Phase 1|Phase 2	Active, not recruiting	January 9, 2018	https://ClinicalTrials.gov/show/NCT03393936
NCT03398967	A Feasibility and Safety Study of Universal Dual Specificity CD19 and CD20 or CD22 CAR-T Cell Immunotherapy for Relapsed or Refractory Leukemia and Lymphoma	B Cell Leukemia|B Cell Lymphoma	CD19 and CD22 or CD20	Chinese PLA General Hospital	Phase 1|Phase 2	Recruiting	January 16, 2018	https://ClinicalTrials.gov/show/NCT03398967
NCT03407859	Sequential Treatment With CD20/CD22/CD10-CART After CD19-CART Treatment Base on MRD in Relapsed/Refractory B-ALL	Therapy Related Leukemia	CD20 or CD22 or CD10	Zhujiang Hospital|Nanfang Hospital of Southern Medical University	Early Phase 1	Enrolling by invitation	January 23, 2018	https://ClinicalTrials.gov/show/NCT03407859
NCT03423706	Clinical Studies of New Model Haploidentical Hematopoietic Stem Cell Transplantation	Relapsed/Refractory Acute Lymphoblastic Leukemia	CD19	First Affiliated Hospital of Harbin Medical University	Not Applicable	Recruiting	February 6, 2018	https://ClinicalTrials.gov/show/NCT03423706
NCT03423992	Personalized Chimeric Antigen Receptor T Cell Immunotherapy for Patients With Recurrent Malignant Gliomas	Glioma	EGFRVIII, IL13Rα2, Her-2, EphA2, CD133, GD2	Xuanwu Hospital, Beijing|Beijing Mario Biotech Company|Hebei Senlang BIotech Company|Beijing HuiNengAn Biotech Company	Phase 1	Recruiting	February 6, 2018	https://ClinicalTrials.gov/show/NCT03423992
NCT03455972	Study of T Cells Targeting CD19/BCMA (CART-19/BCMA) for High Risk Multiple Myeloma Followed With Auto-HSCT	Multiple myeloma	CD19 and BCMA	The First Affiliated Hospital of Soochow University	Phase 1|Phase 2	Recruiting	March 7, 2018	https://ClinicalTrials.gov/show/NCT03455972
NCT03463928	A Feasibility and Safety Study of Concomitant Therapy With Allo-CAR-T Cells and Allo-HSCT in Patients With Relapse or Refractory Leukemia	B Cell Leukemia	CD19 or CD19 and CD22	Chinese PLA General Hospital	Phase 1	Unknown status	March 13, 2018	https://ClinicalTrials.gov/show/NCT03463928
NCT03468153	Dual Specificity CD19 and CD22 CAR-T Cell Immunotherapy for CD19+CD22+ Relapsed and Refractory Lymphoma	Lymphoma	CD19 and CD22	Ruijin Hospital|Shanghai Unicar-Therapy Bio-medicine Technology Co.,Ltd	Phase 1|Phase 2	Unknown status	March 16, 2018	https://ClinicalTrials.gov/show/NCT03468153
NCT03473457	CAR-T Cells Therapy in Relapsed/Refractory Acute Myeloid Leukemia	Relapsed/Refractory Acute Myeloid Leukemia(AML)	single CAR-T or double CAR-T cells with CD33, CD38, CD56, CD123, CD117, CD133, CD34 or MUC1	Zhujiang Hospital|Nanfang Hospital of Southern Medical University|The Third Affiliated Hospital of Southern Medical University|Sun Yat-Sen Memorial Hospital of Sun Yat-Sen University	Not Applicable	Recruiting	March 22, 2018	https://ClinicalTrials.gov/show/NCT03473457
NCT03473496	CAR-T Cells Therapy in Relapsed/Refractory Multiple Myeloma	Relapsed/Refractory Multiple Myeloma(MM)	single CAR-T or double CAR-T cells with BCMA, CD138, CD56 or CD38	Zhujiang Hospital|Nanfang Hospital of Southern Medical University|The Third Affiliated Hospital of Southern Medical University|Sun Yat-Sen Memorial Hospital of Sun Yat-Sen University	Not Applicable	Recruiting	March 22, 2018	https://ClinicalTrials.gov/show/NCT03473496
NCT03483688	A PhaseⅠb Study Evaluating Safety and Efficacy of C-CAR011 Treatment in B- NHL Subjects	B-cell Non-Hodgkin Lymphoma	CD19	Peking Union Medical College Hospital|Cellular Biomedicine Group Ltd.	Phase 1	Completed	March 30, 2018	https://ClinicalTrials.gov/show/NCT03483688
NCT03488160	CAR-T Treatment for Relapse / Refractory Type Safety and Effectiveness of Lymphoma	Lymphoma	CD19	Sinobioway Cell Therapy Co., Ltd.	Not Applicable	Unknown status	April 4, 2018	https://ClinicalTrials.gov/show/NCT03488160
NCT03492268	Safety and Efficacy Evaluation of BCMA-CART for Treating Multiple Myeloma	Multiple Myeloma	BCMA	Shanghai Bioray Laboratory Inc.|The First Affiliated Hospital of Zhengzhou University|Second Xiangya Hospital of Central South University	Not Applicable	Recruiting	April 10, 2018	https://ClinicalTrials.gov/show/NCT03492268
NCT03497533	Treatment of Refractory/Relapsed Non-Hodgkin Lymphoma With TriCAR-T_CD19	Non-hodgkin Lymphoma,B Cell	CD19	Timmune Biotech Inc.|Hunan Provincial People's Hospital	Phase 1|Phase 2	Recruiting	April 13, 2018	https://ClinicalTrials.gov/show/NCT03497533
NCT03497819	Autologous CARTmeso/19 Against Pancreatic Cancer	Pancreatic Cancer	Mesothelin for cancer cell and CD19 for tumor-associated B cell	First Affiliated Hospital of Wenzhou Medical University	Early Phase 1	Active, not recruiting	April 13, 2018	https://ClinicalTrials.gov/show/NCT03497819
NCT03525782	Anti-MUC1 CAR T Cells and PD-1 Knockout Engineered T Cells for NSCLC	Lung Neoplasm Malignant|Non-small Cell Lung Cancer	MUC1	The First Affiliated Hospital of Guangdong Pharmaceutical University|Guangzhou Anjie Biomedical Technology Co., Ltd.|University of Technology, Sydney	Phase 1|Phase 2	Recruiting	May 16, 2018	https://ClinicalTrials.gov/show/NCT03525782
NCT03528421	Assessment of Safety and Efficacy of IM19 for Relapsed or Refractory NHL Patients	Non Hodgkin Lymphoma	CD19	Beijing Immunochina Medical Science & Technology Co., Ltd.|Beijing Cancer Hospital	Phase 1	Unknown status	May 17, 2018	https://ClinicalTrials.gov/show/NCT03528421
NCT03540303	Cytoplasmic Activated PD-1 CAR T Cells in Refractory/Relapsed B Cell Lymphoma	Relapsed Non Hodgkin Lymphoma	CD19	Henan Cancer Hospital|The Pregene (ShenZhen) Biotechnology Company, Ltd.	Phase 1	Unknown status	May 30, 2018	https://ClinicalTrials.gov/show/NCT03540303
NCT03542799	EGFR-IL12-CART Cells for Patients With Metastatic Colorectal Cancer	Metastatic Colorectal Cancer	EGFR	Shenzhen Second People's Hospital|The Pregene (ShenZhen) Biotechnology Company, Ltd.	Phase 1	Not yet recruiting	May 31, 2018	https://ClinicalTrials.gov/show/NCT03542799
NCT03544021	CART-19 FOR Relapsed/Refractory Acute Lymphoblastic Leukemia （ALL）	Leukemia, Lymphocytic, Acute	CD19	The Affiliated Hospital of the Chinese Academy of Military Medical Sciences	Phase 1|Phase 2	Unknown status	June 1, 2018	https://ClinicalTrials.gov/show/NCT03544021
NCT03545815	Study of CRISPR-Cas9 Mediated PD-1 and TCR Gene-knocked Out Mesothelin-directed CAR-T Cells in Patients With Mesothelin Positive Multiple Solid Tumors.	Solid Tumor, Adult	Mesothelin	Chinese PLA General Hospital	Phase 1	Recruiting	June 4, 2018	https://ClinicalTrials.gov/show/NCT03545815
NCT03556982	CART-123 FOR Relapsed/Refractory Acute Myelocytic Leukemia（AML）	Leukemia, Myeloid, Acute	CD123	The Affiliated Hospital of the Chinese Academy of Military Medical Sciences	Phase 1|Phase 2	Unknown status	June 14, 2018	https://ClinicalTrials.gov/show/NCT03556982
NCT03559439	CD19-targeting CAR T Cells in Relapsed or Refractory CD19 Positive B-cell Malignancies	B-cell Malignancy|B-cell Lymphoma|B-Cell Acute Lymphoblastic Leukaemia	CD19	Shanghai Tong Ren Hospital|Gracell Biotechnology Ltd.	Phase 1	Recruiting	June 18, 2018	https://ClinicalTrials.gov/show/NCT03559439
NCT03563326	Intraperitoneal Infusion of EpCAM CAR-T Cell in Advanced Gastric Cancer With Peritoneal Metastasis (WCH-GC-CART)	Neoplasm, Stomach Metastases, Neoplasm	EpCAM	Jian-Kun Hu|West China Hospital	Phase 1	Recruiting	June 20, 2018	https://ClinicalTrials.gov/show/NCT03563326
NCT03564977	CD19-targeted CAR-T Cell Therapy for MRD+ B-cell Malignancies After Autologous Stem Cell Transplantation	Lymphoma, B-Cell|Leukemia, B-Cell|Minimal Disease, Residual	CD19	Qingdao Central Hospital|Yake Biotechnology Ltd.	Not Applicable	Recruiting	June 21, 2018	https://ClinicalTrials.gov/show/NCT03564977
NCT03574168	CD19-CAR-T Cells in Patients With R/R B-ALL	B-cell Acute Lymphoblastic Leukemia	CD19	Bioceltech Therapeutics, Ltd.	Phase 1	Recruiting	June 29, 2018	https://ClinicalTrials.gov/show/NCT03574168
NCT03576807	The Clinical Research of Anti-CD20 CAR-T Cells in Patients With Refractory or Relapsed B Lymphocyte Lymphoma	Relapsed or Refractory B-cell Lymphomas	CD20	Xin Wang|Shanghai Longyao Biotechnology Inc., Ltd.	Phase 1	Unknown status	July 3, 2018	https://ClinicalTrials.gov/show/NCT03576807
NCT03585517	Safety and Efficacy Evaluation of IM23 CAR-T Cells (IM23CAR-T)	AML	CD123	Beijing Immunochina Medical Science & Technology Co., Ltd.	Phase 1	Recruiting	July 13, 2018	https://ClinicalTrials.gov/show/NCT03585517
NCT03593109	Safety and Efficacy Study of Dual Specificity CD19 and CD22 CAR-T Cell Immunotherapy in Relapsed or Refractory Lymphoma	Lymphoma	CD19 and CD22	Second Affiliated Hospital of Xi'an Jiaotong University|Nanjing Legend Biotech Co.	Phase 1	Recruiting	July 19, 2018	https://ClinicalTrials.gov/show/NCT03593109
NCT03598179	XLCART001 Treatment in Relapsed/Refractory/High-risk B-cell Malignancy Subjects	Lymphoma, B-Cell leukemia	CD19	The First Affiliated Hospital with Nanjing Medical University	Phase 2	Active, not recruiting	July 26, 2018	https://ClinicalTrials.gov/show/NCT03598179
NCT03605238	Treatment of Relapsed and/or Refractory AQP4-IgG Seropositive NMOSD by Tandem CAR T Cells Targeting CD19 and CD20	Neuromyelitis Optica Spectrum Disorder	CD19 and CD20	Chinese PLA General Hospital	Phase 1	Withdrawn	July 30, 2018	https://ClinicalTrials.gov/show/NCT03605238
NCT03614858	CD19/CD22-targeted Chimeric Antigen Receptor Engineered T Cell (CART) in B-Cell Acute Lymphoblastic Leukemia.	Leukemia, B-cell	CD19 and CD22	Shanghai Unicar-Therapy Bio-medicine Technology Co.,Ltd|The First Affiliated Hospital of Soochow University	Phase 1|Phase 2	Recruiting	August 3, 2018	https://ClinicalTrials.gov/show/NCT03614858
NCT03615313	PD-1 Antibody Expressing mesoCAR-T Cells for Mesothelin Positive Advanced Solid Tumor	Advanced Solid Tumor	Mesothelin	Shanghai Cell Therapy Research Institute	Phase 1|Phase 2	Recruiting	August 3, 2018	https://ClinicalTrials.gov/show/NCT03615313
NCT03631576	CD123/CLL1 CAR-T Cells for R/R AML (STPHI_0001)	Relapsed/Refractory AML	CD123 and CCL1	Fujian Medical University	Phase 2|Phase 3	Recruiting	August 15, 2018	https://ClinicalTrials.gov/show/NCT03631576
NCT03633773	Safety and Efficacy Evaluation of MUC-1 CART in the Treatment of Intrahepatic Cholangiocarcinoma	Intrahepatic Cholangiocarcinoma	MUC1	Second Affiliated Hospital, School of Medicine, Zhejiang University	Phase 1|Phase 2	Recruiting	August 16, 2018	https://ClinicalTrials.gov/show/NCT03633773
NCT03638193	Study of Autologous T-cells in Patients With Metastatic Pancreatic Cancer	Pancreatic Cancer	Mesothelin	Shenzhen BinDeBio Ltd.|The First Affiliated Hospital with Nanjing Medical University	Not Applicable	Recruiting	August 20, 2018	https://ClinicalTrials.gov/show/NCT03638193
NCT03638206	Autologous CAR-T/TCR-T Cell Immunotherapy for Malignancies	B-cell Acute Lymphoblastic Leukemia|Lymphoma|Myeloid Leukemia|Multiple Myeloma|Hepatoma|Gastric Cancer|Pancreatic Cancer|Mesothelioma|Colorectal Cancer|Esophagus Cancer|Lung Cancer|Glioma|Melanoma|Synovial Sarcoma|Ovarian Cancer|Renal Carcinoma	CD19 and CD22 for B cell leukemia and lymphoma;CD33 for myeloid leukemia; BCMA and CD38 for multiple myeloma;NY-ESO-1 for multiple myeloma,esophagus cancer,lung cancer,melanoma and synovial sarcoma;DR5 for hepatoma;C-met for hepatoma,colorectal cancer,ovarian cancer and renal carcinoma; EGFR V III for hepatoma,lung cancer and glioma;Mesothelin for gastric cancer,pancreatic cancer and mesothelioma.	Shenzhen BinDeBio Ltd.|The First Affiliated Hospital of Zhengzhou University	Phase 1|Phase 2	Recruiting	August 20, 2018	https://ClinicalTrials.gov/show/NCT03638206
NCT03649529	Treatment of Malignant Melanoma With GPA-TriMAR-T Cell Therapy	Malignant Melanoma	HLA_A2 Genotype gp100	Timmune Biotech Inc.|The Second Affiliated Hospital of Hainan Medical University|Hainan Cancer Hospital	Early Phase 1	Recruiting	August 28, 2018	https://ClinicalTrials.gov/show/NCT03649529
NCT03661554	BCMA Nano Antibody CAR-T Cells for Patients With Refractory and Relapsed Multiple Myeloma	Relapsed and Refractory Multiple Myeloma	BCMA	The Pregene (ShenZhen) Biotechnology Company, Ltd.|Henan Cancer Hospital	Early Phase 1	Recruiting	September 7, 2018	https://ClinicalTrials.gov/show/NCT03661554
NCT03664661	BCMA-CAR-T in Relapsed/Refractory Multiple Myeloma	Relapsed/Refractory Myeloma	BCMA	Henan Cancer Hospital|The Pregene (ShenZhen) Biotechnology Company, Ltd.	Phase 1	Recruiting	September 10, 2018	https://ClinicalTrials.gov/show/NCT03664661
NCT03671460	CD19 CAR-T Cells for Patients With Relapse and Refractory CD19+ B-ALL.	B-cell Acute Lymphoblastic Leukemia	CD19	Tianjin Mycure Medical Technology Co., Ltd	Phase 1	Recruiting	September 14, 2018	https://ClinicalTrials.gov/show/NCT03671460
NCT03672253	CAR-T Re-treatment for Refractory/Relapsed Multiple Myeloma	Multiple Myeloma	BCMA	Second Affiliated Hospital of Xi'an Jiaotong University|Nanjing Legend Biotech Co.	Phase 1	Active, not recruiting	September 14, 2018	https://ClinicalTrials.gov/show/NCT03672253
NCT03672851	Study Evaluating Safety and Efficacy of CAR-T Cells Targeting CD123 in Patients With Acute Leukemia	Acute Leukemia|Acute Leukemia in Relapse|Acute Myeloid Leukemia|Relapsed or Refractory Acute Leukemia	CD123	Second Affiliated Hospital of Xi'an Jiaotong University|Nanjing Legend Biotech Co.	Phase 1	Terminated	September 17, 2018	https://ClinicalTrials.gov/show/NCT03672851
NCT03674463	LCAR-B4822M-02 Cells in Treating Relapsed/Refractory (R/R) Multiple Myeloma	Refractory or Relapsed Multiple Myeloma	BCMA	Second Affiliated Hospital of Xi'an Jiaotong University|Nanjing Legend Biotech Co.	Phase 1	Active, not recruiting	September 17, 2018	https://ClinicalTrials.gov/show/NCT03674463
NCT03685786	CART19 Cells Treatment of MRD of B Cell Malignancies and Then Auto-HSCT	Leukemia, Lymphocytic, Acute, B-Cell|Leukemia, Lymphocytic, Chronic, B-Cell|Lymphoma, B-Cell	CD19	Shenzhen Second People's Hospital	Phase 1	Recruiting	September 26, 2018	https://ClinicalTrials.gov/show/NCT03685786
NCT03706326	CAR T and PD-1 Knockout Engineered T Cells for Esophageal Cancer	Advanced Esophageal Cancer	MUC1	The First Affiliated Hospital of Guangdong Pharmaceutical University|Guangzhou Anjie Biomedical Technology Co., Ltd.	Phase 1|Phase 2	Recruiting	October 16, 2018	https://ClinicalTrials.gov/show/NCT03706326
NCT03706547	Anti-CD19/BCMA Bispecific CAR-T Cell Therapy for R/R MM	Multiple Myeloma in Relapse|Multiple Myeloma Progression	CD19 and BCMA	Peng Liu|Hrain Biotechnology|Shanghai East Hospital|Shanghai Zhongshan Hospital	Phase 1	Not yet recruiting	October 16, 2018	https://ClinicalTrials.gov/show/NCT03706547
NCT03711864	Safety and Efficacy of IM21 Car-t Cells in Patients With Recurrent or Refractory BCMA Positive Multiple Myeloma	Multiple Myeloma	BCMA	Peking Union Medical College Hospital|Beijing Immunochina Medical Science & Technology Co., Ltd.	Phase 1	Recruiting	October 19, 2018	https://ClinicalTrials.gov/show/NCT03711864
NCT03716856	Clinical Study of CAR-BCMA T in Patients With Refractory or Relapsed Multiple Myeloma	Refractory or Relapsed Multiple Myeloma	BCMA	First Affiliated Hospital of Zhejiang University|Carsgen Therapeutics, Ltd.	Phase 1	Recruiting	October 23, 2018	https://ClinicalTrials.gov/show/NCT03716856
NCT03720457	Human CD19 Targeted T Cells Injection(CD19 CAR-T) Therapy for Relapsed and Refractory CD19-positive Lymphoma.	CD19-positive|Diffuse Large B-cell Lymphoma|Follicular Lymphoma	CD19	Hrain Biotechnology Co., Ltd.|Shanghai Zhongshan Hospital	Phase 1	Recruiting	October 25, 2018	https://ClinicalTrials.gov/show/NCT03720457
NCT03720496	Treatment of Refractory/Relapsed Non-Hodgkin Lymphoma With CD19-TriCART Cell Therapy	Non-hodgkin Lymphoma,B Cell	CD19	Timmune Biotech Inc.	Phase 1	Recruiting	October 25, 2018	https://ClinicalTrials.gov/show/NCT03720496
NCT03747965	Study of PD-1 Gene-knocked Out Mesothelin-directed CAR-T Cells With the Conditioning of PC in Mesothelin Positive Multiple Solid Tumors	Solid Tumor, Adult	Mesothelin	Chinese PLA General Hospital	Phase 1	Recruiting	November 20, 2018	https://ClinicalTrials.gov/show/NCT03747965
NCT03751293	A Study of BCMA-directed CAR-T Cells Treatment in Subjects With r/r Multiple Myeloma	Relapsed or Refractory Multiple Myeloma	BCMA	Hebei Yanda Ludaopei Hospital	Phase 1	Recruiting	November 23, 2018	https://ClinicalTrials.gov/show/NCT03751293
NCT03752541	Efficacy and Safety Evaluation of BCMA-UCART	Multiple Myeloma	BCMA	Shanghai Bioray Laboratory Inc.|Shanghai Tongji Hospital, Tongji University School of Medicine|Second Xiangya Hospital of Central South University	Not Applicable	Recruiting	November 26, 2018	https://ClinicalTrials.gov/show/NCT03752541
NCT03754764	A Feasibility and Safety Study of CD38 CAR-T Cell Immunotherapy for Relapsed B-cell Acute Lymphoblastic Leukemia After CD19 CAR-T Adoptive Cellular Immunotherapy	Relapsed B-cell Acute Lymphoblastic Leukemia After CD19 CAR-T ACI	CD38	Chinese PLA General Hospital	Phase 1|Phase 2	Recruiting	November 27, 2018	https://ClinicalTrials.gov/show/NCT03754764
NCT03758417	A Study of LCAR-B38M CAR-T Cells, a Chimeric Antigen Receptor T-cell (CAR-T) Therapy Directed Against B-cell Maturation Antigen (BCMA) in Chinese Participants With Relapsed or Refractory Multiple Myeloma	Multiple Myeloma	BCMA	Nanjing Legend Biotech Co.|Janssen Research & Development, LLC	Phase 2	Recruiting	November 29, 2018	https://ClinicalTrials.gov/show/NCT03758417
NCT03767725	Anti-BCMA or/and Anti-CD19 CART Cells Treatment of Relapsed Multiple Myeloma	Multiple Myeloma in Relapse	BCMA or/and CD19	Shenzhen Second People's Hospital	Phase 1	Recruiting	December 7, 2018	https://ClinicalTrials.gov/show/NCT03767725
NCT03767751	A Feasibility and Safety Study of Dual Specificity CD38 and BCMA CAR-T Cell Immunotherapy for Relapsed or Refractory Multiple Myeloma	Multiple Myeloma	CD38 and BCMA	Chinese PLA General Hospital	Phase 1|Phase 2	Recruiting	December 7, 2018	https://ClinicalTrials.gov/show/NCT03767751
NCT03778346	Integrin β7, BCMA, CS1, CD38 and CD138 as the Single or Compound Targets for the Fourth Genenation of CAR-T Cells	Relapsed/Refractory Multiple Myeloma	Integrin β7, BCMA, CS1, CD38 and CD138 as the single or compound	The Sixth Affiliated Hospital of Wenzhou Medical University	Phase 1	Recruiting	December 19, 2018	https://ClinicalTrials.gov/show/NCT03778346
NCT03790891	Treatment of Non-Hodgkin Lymphoma With CD19-TriCAR-T/SILK Cell Therapy	Non-Hodgkin Lymphoma	CD19	Timmune Biotech Inc.	Early Phase 1	Recruiting	January 2, 2019	https://ClinicalTrials.gov/show/NCT03790891
NCT03795779	CLL1-CD33 cCAR in Patients With Relapsed and/or Refractory, High Risk Hematologic Malignancies	Acute Myeloid Leukemia Myelodysplastic Syndromes Myeloproliferative Neoplasm Chronic Myeloid Leukemia	CCL-1 and CD33	iCell Gene Therapeutics|The General Hospital of Western Theater Command|iCAR Bio Therapeutics Ltd	Early Phase 1	Recruiting	January 8, 2019	https://ClinicalTrials.gov/show/NCT03795779
NCT03796390	Study Evaluating Safety and Efficacy of CAR-T Cells Targeting CD123 in Patients With Acute Myelocytic Leukemia	Acute Myelocytic Leukemia	CD123	Hebei Senlang Biotechnology Inc., Ltd.|Hebei Yanda Ludaopei Hospital	Phase 1	Recruiting	January 8, 2019	https://ClinicalTrials.gov/show/NCT03796390
NCT03798509	Human CD19 Targeted T Cells Injection Therapy for Relapsed and Refractory CD19-positive Leukemia	CD19-positive|Acute Lymphoblastic Leukemia	CD19	Hrain Biotechnology Co., Ltd.|Shanghai General Hospital, Shanghai Jiao Tong University School of Medicine	Phase 1	Recruiting	January 10, 2019	https://ClinicalTrials.gov/show/NCT03798509
NCT03799913	MESO-CAR T Cells Therapy for Relapsed and Refractory Ovarian Cancer	Ovarian Cancer	Mesothelin	Zhejiang University|Second Affiliated Hospital, School of Medicine, Zhejiang University|Hrain Biotechnology Co., Ltd.	Early Phase 1	Recruiting	January 10, 2019	https://ClinicalTrials.gov/show/NCT03799913
NCT03811457	Immunotherapy With CD19 CAR T-cells in Patients With Relapsed or Refractory CD19+ Leukemia and Lymphoma	Lymphoma Leukemia	CD19	UWELL Biopharma|Liaocheng People's Hospital	Not Applicable	Completed	January 22, 2019	https://ClinicalTrials.gov/show/NCT03811457
NCT03814447	The Fourth Generation CART-cell Therapy for Refractory-Relapsed Ovarian Cancer	Ovarian Cancer	Mesothelin	Shanghai 6th People's Hospital|Hrain Biotechnology Co., Ltd.	Early Phase 1	Recruiting	January 24, 2019	https://ClinicalTrials.gov/show/NCT03814447
NCT03815383	A Study of BCMA-directed CAR-T Cells Treatment in Subjects With r/r Multiple Myeloma	Relapsed or Refractory Multiple Myeloma	BCMA	The First Affiliated Hospital with Nanjing Medical University	Phase 1	Recruiting	January 24, 2019	https://ClinicalTrials.gov/show/NCT03815383
NCT03825718	A Study of GC007F CAR-T Cell Immunotherapy for Relapsed or Refractory B- ALL	B-cell Acute Lymphoblastic Leukemia	CD19	Hebei Yanda Ludaopei Hospital|Gracell Biotechnology Ltd.	Early Phase 1	Recruiting	January 31, 2019	https://ClinicalTrials.gov/show/NCT03825718
NCT03825731	A Study of GC022 CAR-T Cell Immunotherapy for Relapsed or Refractory B- ALL	B-cell Acute Lymphoblastic Leukemia	CD19/22	Hebei Yanda Ludaopei Hospital|Gracell Biotechnology Ltd.	Early Phase 1	Recruiting	January 31, 2019	https://ClinicalTrials.gov/show/NCT03825731
NCT03840317	Senl_1904A and Senl_1904B Chimeric Antigen Receptor （CAR） T-Cell in the Treatment of r/ r Acute B Lymphocytic Leukemia	Acute Lymphocytic Leukemia	CD19	Hebei Senlang Biotechnology Inc., Ltd.|Hebei Yanda Ludaopei Hospital	Phase 1	Recruiting	February 15, 2019	https://ClinicalTrials.gov/show/NCT03840317
NCT03854994	CD19 CAR-T Cell Therapy for Relapsed/Refractory B-cell Lymphoma and B-cell Acute Lymphoblastic Leukemia	B Cell Lymphoma|B-cell Acute Lymphoblastic Leukemia	CD19	Yan'an Affiliated Hospital of Kunming Medical University|KAEDI	Phase 1	Recruiting	February 26, 2019	https://ClinicalTrials.gov/show/NCT03854994
NCT03874897	Chimeric Antigen Receptor T Cells Targeting claudin18.2 in Solid Tumors.	Advanced Solid Tumor	Claudin18.2	Peking University|CARsgen Pharmaceuticals Co.,Ltd	Phase 1	Recruiting	March 14, 2019	https://ClinicalTrials.gov/show/NCT03874897
NCT03879382	Anti-CD19/BCMA Bispecific CAR-T Cell Therapy for R/R POMES	POMES Syndrome	CD19	Hrain Biotechnology Co., Ltd.|Shanghai Changzheng Hospital	Phase 1	Recruiting	March 18, 2019	https://ClinicalTrials.gov/show/NCT03879382
NCT03881761	CD19/20 Bispecific Nanobody-derived CAR-T Cells in B Cell Lymphoma	B-Cell Lymphoma Stage I|Refractory|Relapsed	CD19 and CD20	Henan Cancer Hospital|Henan Hualong Biotechnology Company	Phase 1	Recruiting	March 19, 2019	https://ClinicalTrials.gov/show/NCT03881761
NCT03881774	Cord Blood Derived CAR-T Cells in Refractory/Relapsed B Cell Malignancies	Refractory|Relapsed|B Cell Lymphoma|B Cell Leukemia	not determined	Henan Cancer Hospital|Henan Hualong Biotechnology Company	Phase 1	Recruiting	March 19, 2019	https://ClinicalTrials.gov/show/NCT03881774
NCT03884751	Chimeric Antigen Receptor T Cells Targeting Glypican-3	Hepatocellular Carcinoma	GPC3	Carsgen Therapeutics, Ltd.|NanJing PLA 81 Hospital|First Affiliated Hospital of Zhejiang University|RenJi Hospital	Phase 1	Recruiting	March 21, 2019	https://ClinicalTrials.gov/show/NCT03884751
NCT03890198	A Phase 1 Study of LCAR-C182A Cells in the Treatment of Advanced Gastric Cancer and Pancreatic Ductal Adenocarcinoma	Gastric Cancer Pancreatic Ductal Adenocarcinoma	Claudin18.2	First Affiliated Hospital Xi'an Jiaotong University|Nanjing Legend Biotech Co.	Early Phase 1	Recruiting	March 26, 2019	https://ClinicalTrials.gov/show/NCT03890198
NCT03896854	CART-19 T Cell in CD19 Positive Relapsed or Refractory Acute Myeloid Leukemia (AML)	Acute Myeloid Leukemia	CD19	Shanghai Unicar-Therapy Bio-medicine Technology Co.,Ltd	Phase 1|Phase 2	Recruiting	April 1, 2019	https://ClinicalTrials.gov/show/NCT03896854
NCT03902197	CD19 hsCAR-T for Refractory/Relapsed CD19+ B-ALL Patients	Acute Lymphoblastic Leukemia	CD19	Xuanwu Hospital, Beijing|Beijing Children's Hospital	Phase 2	Recruiting	April 3, 2019	https://ClinicalTrials.gov/show/NCT03902197
NCT03910842	Treatment of Children CD19+ Leukemia and Non-Hodgkin Lymphoma With CD19-TriCAR-T/SILK Cell Therapy	Non-Hodgkin Lymphoma of Intestine|Leukemia	CD19	Timmune Biotech Inc.|Hunan Provincial People's Hospital	Early Phase 1	Recruiting	April 10, 2019	https://ClinicalTrials.gov/show/NCT03910842
NCT03916679	MESO-CAR T Cells Therapy for Relapsed and Refractory Epithelial Ovarian Cancer	Ovarian Cancer	Mesothelin	Second Affiliated Hospital, School of Medicine, Zhejiang University	Phase 1|Phase 2	Recruiting	April 16, 2019	https://ClinicalTrials.gov/show/NCT03916679
NCT03919240	CAR-T Cell Therapy Targeting to CD19 for R/R ALL	Acute Lymphoblastic Leukemia With Failed Remission	CD19	The First Affiliated Hospital of Soochow University|Shanghai Unicar-Therapy Bio-medicine Technology Co.,Ltd	Phase 1|Phase 2	Recruiting	April 18, 2019	https://ClinicalTrials.gov/show/NCT03919240
NCT03919526	Anti-CD19/CD22 Bispecific CAR-T Cell Therapy for MRD Positive ALL	MRD-positive|Acute Lymphoblastic Leukemia	CD19 and CD22	Shanghai General Hospital, Shanghai Jiao Tong University School of Medicine	Phase 1	Recruiting	April 18, 2019	https://ClinicalTrials.gov/show/NCT03919526
NCT03929107	Interleukin-7 and Chemokine (C-C Motif) Ligand 19-expressing CD19-CAR-T for Refractory/Relapsed B Cell Lymphoma.	B Cell Lymphoma	CD19	Wenbin Qian|Zhejiang Provincial Tongde Hospital|First Affiliated Hospital of Zhejiang University	Phase 2	Recruiting	April 26, 2019	https://ClinicalTrials.gov/show/NCT03929107
NCT03931421	B Cell Maturation Antigen（BMCA）-Targeted CAR-T for Refractory/Relapsed Multiple Myeloma	Multiple Myeloma	BCMA	First Affiliated Hospital of Zhejiang University	Phase 2	Recruiting	April 30, 2019	https://ClinicalTrials.gov/show/NCT03931421
NCT03931720	Clinical Research of ROBO1 Specific BiCAR-NK/T Cells on Patients With Malignant Tumor	Malignant Tumor	ROBO1	Asclepius Technology Company Group (Suzhou) Co., Ltd.	Phase 1|Phase 2	Recruiting	April 30, 2019	https://ClinicalTrials.gov/show/NCT03931720
NCT03932565	Interventional Therapy Sequential With the Fourth-generation CAR-T Targeting Nectin4/FAP for Malignant Solid Tumors	Nectin4-positive Advanced Malignant Solid Tumor	Nectin4 and FAP	The Sixth Affiliated Hospital of Wenzhou Medical University	Phase 1	Recruiting	April 30, 2019	https://ClinicalTrials.gov/show/NCT03932565
NCT03932955	MC-19PD1 CAR-T in Relapsed or Refractory B Cell Lymphoma	Lymphoma	CD19	Peking University	Phase 1	Recruiting	May 1, 2019	https://ClinicalTrials.gov/show/NCT03932955
NCT03941626	Autologous CAR-T/TCR-T Cell Immunotherapy for Solid Malignancies	Esophagus Cancer Hepatoma Glioma Gastric Cancer	NY-ESO-1 for esophagus cancer;DR5 for hepatoma; EGFRvIII for hepatoma and glioma; Mesothelin for gastric cancer	Shenzhen BinDeBio Ltd.|Henan Provincial People's Hospital	Phase 1|Phase 2	Recruiting	May 8, 2019	https://ClinicalTrials.gov/show/NCT03941626
NCT03943472	BCMA Chimeric Antigen Receptor Expressing T Cells Therapy for Relapsed/Refractory Multiple Myeloma	Multiple Myeloma	BCMA	Hrain Biotechnology Co., Ltd.|Shanghai Changzheng Hospital	Early Phase 1	Not yet recruiting	May 9, 2019	https://ClinicalTrials.gov/show/NCT03943472
NCT03952923	CD19-CAR-T in B-cell Malignancies Patients	B-cell Malignancy	CD19	Hebei Yanda Ludaopei Hospital|China Immunotech (Beijing) Biotechnology Co., Ltd.|Avalon GloboCare Corp.	Phase 1	Recruiting	May 16, 2019	https://ClinicalTrials.gov/show/NCT03952923
NCT03960060	A Study of CCT301-59 CAR T Therapy in Adult Subjects With Recurrent or Refractory Solid Tumors	Solid Tumor|Soft Tissue Sarcoma|Gastric Cancer|Pancreatic Cancer|Bladder Cancer	ROR2	Shanghai PerHum Therapeutics Co., Ltd.|Shanghai Zhongshan Hospital	Phase 1	Recruiting	May 22, 2019	https://ClinicalTrials.gov/show/NCT03960060
NCT03975907	Clinical Trial to Evaluate BCMA Car-T (CT053) in Patients With Relapsed and/or Refractory Multiple Myeloma	Multiple Myeloma	BCMA	Carsgen Therapeutics, Ltd.|Beijing Chao Yang Hospital|The First Affiliated Hospital of Soochow University|Xinhua Hospital, Shanghai Jiao Tong University School of Medicine|Tianjin Medical University General Hospital|First Affiliated Hospital of Zhejiang University|Beijing Hospital|Shanghai Tongji Hospital, Tongji University School of Medicine|First Affiliated Hospital of Wenzhou Medical Universit…	Phase 1|Phase 2	Recruiting	June 5, 2019	https://ClinicalTrials.gov/show/NCT03975907
NCT03980288	4th Generation Chimeric Antigen Receptor T Cells Targeting Glypican-3	Advanced Hepatocellular Carcinoma	GPC3	Zhejiang University|Carsgen Therapeutics, Ltd.	Phase 1	Recruiting	June 10, 2019	https://ClinicalTrials.gov/show/NCT03980288
NCT03980691	Effect of Chidamide Combined With CAT-T or TCR-T Cell Therapy on HIV-1 Latent Reservoir	HIV/AIDS	CD4	Guangzhou 8th People's Hospital|Sun Yat-sen University	Phase 1	Recruiting	June 10, 2019	https://ClinicalTrials.gov/show/NCT03980691
NCT03984968	CD19 CAR-T Consolidation Therapy for Acute Lymphoblastic Leukemia	Acute Lymphoblastic Leukemia, Adult B-Cell	CD19	The First Affiliated Hospital of Soochow University	Phase 2	Enrolling by invitation	June 13, 2019	https://ClinicalTrials.gov/show/NCT03984968
NCT03993743	A Study of CD147-targeted CAR-T by Hepatic Artery Infusions for Very Advanced Hepatocellular Carcinoma	Advanced Hepatocellular Carcinoma	CD147	Xijing Hospital	Phase 1	Recruiting	June 21, 2019	https://ClinicalTrials.gov/show/NCT03993743
NCT03994913	Clinical Trial to Evaluate CD19 CAR T (CT032) in Patients With Relapsed and/or Refractory Non-Hodgkin's B Cell Lymphoma	Refractory B-Cell Non-Hodgkin Lymphoma|Relapsed B-cell Non-Hodgkin Lymphoma	CD19	Carsgen Therapeutics, Ltd.|First Affiliated Hospital of Zhejiang University|RenJi Hospital	Phase 1|Phase 2	Recruiting	June 21, 2019	https://ClinicalTrials.gov/show/NCT03994913
NCT03999697	A Clinical Research of CD22-Targeted CAR-T in B Cell Malignancies	B Cell Lymphoma	CD22	PersonGen BioTherapeutics (Suzhou) Co., Ltd.|Anhui Provincial Hospital	Phase 1	Recruiting	June 27, 2019	https://ClinicalTrials.gov/show/NCT03999697
NCT04003168	Human BCMA Targeted T Cells Injection Therapy for BCMA-positive Relapsed/Refractory Multiple Myeloma	Multiple Myeloma	BCMA	Hrain Biotechnology Co., Ltd.|Shanghai Changzheng Hospital|First Affiliated Hospital of Wenzhou Medical University	Phase 1	Not yet recruiting	July 1, 2019	https://ClinicalTrials.gov/show/NCT04003168
NCT04004637	CD7 CAR-T Cells for Patients With R/R CD7+ NK/T Cell Lymphoma,T-lymphoblastic Lymphoma and Acute Lymphocytic Leukemia	T-lymphoblastic Lymphoma NK/T lymphoma ALL	CD7	PersonGen BioTherapeutics (Suzhou) Co., Ltd.|The First Affiliated Hospital of Zhengzhou University	Phase 1	Recruiting	July 2, 2019	https://ClinicalTrials.gov/show/NCT04004637
NCT04007978	Anti-CD22 Chimeric Antigen Receptor (CAR)-Modified T Cell Therapy for Relapsed Refractory B-cell Malignancies	B Cell Lymphoma|Acute Lymphoblastic Leukemia	CD22	Wuhan Union Hospital, China|Wuhan Bio-Raid Biotechnology Co., Ltd.	Phase 1	Recruiting	July 5, 2019	https://ClinicalTrials.gov/show/NCT04007978
NCT04008251	Humanized CD19 Chimeric Antigen Receptor (CAR)-Modified T Cell Therapy in Treating Patients With B-cell Malignancies	Acute Lymphoblastic Leukemia|B Cell Lymphoma	CD19	Wuhan Sian Medical Technology Co., Ltd|Wuhan Union Hospital, China|Jingzhou Central Hospital|Xiangyang Central Hospital|People Hospital Of Yichang	Phase 1	Recruiting	July 5, 2019	https://ClinicalTrials.gov/show/NCT04008251
NCT04008394	Anti-CD30 CAR-T Therapy in Patients With Refractory/Relapsed Lymphocyte Malignancies	Adult T-Cell Lymphoma/Leukaemia	CD30	Wuhan Union Hospital, China|Wuhan Bio-Raid Biotechnology Co, Ltd. China	Phase 1	Recruiting	July 5, 2019	https://ClinicalTrials.gov/show/NCT04008394
NCT04008524	A Clinical Study of CAR-T Cells in the Treatment of Relapsed and Refractory Hematological Malignancies	Relapsed and Refractory Hematological Malignancies	not determined	Institute of Hematology & Blood Diseases Hospital|Juventas Cell Therapy Ltd.		Available	July 5, 2019	https://ClinicalTrials.gov/show/NCT04008524
NCT04010877	Multiple CAR-T Cell Therapy Targeting AML	Acute Myeloid Leukemia	CLL-1, CD33 and/or CD123	Shenzhen Geno-Immune Medical Institute	Phase 1|Phase 2	Recruiting	July 8, 2019	https://ClinicalTrials.gov/show/NCT04010877
NCT04011293	A Clinical Study of Anti-CD19 Chimeric Antigen Receptor T-Cell Injection (CNCT19) in the Treatment of Cluster of Differentiation 19 (CD19) Positive Relapsed or Refractory B Cell Malignancies	Relapsed or Refractory Hematological Malignancies	CD19	Shandong University|Juventas Cell Therapy Ltd.	Early Phase 1	Recruiting	July 8, 2019	https://clinicaltrials.gov/ct2/show/NCT04011293
NCT04012879	Study Evaluating the Efficacy and Safety With CD19CAR-T for Relapsed or Refractory Acute Lymphoblastic Leukemia	Relapsed Acute Lymphoblastic Leukemia|Refractory Acute Lymphoblastic Leukemia	CD19	Chinese PLA General Hospital|Shenzhen University General Hospital	Phase 1	Recruiting	July 9, 2019	https://ClinicalTrials.gov/show/NCT04012879
NCT04012892	Study Evaluating the Efficacy and Safety With CD19CAR-T for Relapsed or Refractory Non-Hodgkin Lymphoma	Relapsed Non-Hodgkin Lymphoma|Refractory Non-Hodgkin Lymphoma	CD19	Chinese PLA General Hospital|Shenzhen University|Shenzhen University General Hospital	Phase 1	Recruiting	July 9, 2019	https://ClinicalTrials.gov/show/NCT04012892
NCT04014881	Safety and Efficacy of Anti-CD123 CAR-T Therapy in Patients With Refractory/ Relapsed CD123+ Acute Myeloid Leukemia.	CD123+ Acute Myeloid Leukemia	CD123	Wuhan Union Hospital, China|Wuhan Bio-Raid Biotechnology Co., Ltd.	Phase 1	Recruiting	July 10, 2019	https://ClinicalTrials.gov/show/NCT04014881
NCT04014894	Safety and Efficiency Study of ET019003-T Cells in Relapsed, Refractory CD19+ B Cell Leukemia and Lymphoma	CD19+ Leukemia and Lymphoma	CD19	Wuhan Union Hospital, China|Eureka(Beijing) Biotechnology Co., Ltd.	Phase 1	Recruiting	July 10, 2019	https://ClinicalTrials.gov/show/NCT04014894
NCT04016129	CAR-T Immunotherapy Targeting CD19- ALL	B-cell Leukemia	CD22, CD123, CD38, CD10, CD20, TSLPR	Shenzhen Geno-Immune Medical Institute	Phase 1|Phase 2	Recruiting	July 11, 2019	https://ClinicalTrials.gov/show/NCT04016129
NCT04026100	CTA101 in the Treatment of Relapsed or Refractory Diffuse Large B-cell Lymphoma	Diffuse Large B-cell Lymphoma	CD19	The First Affiliated Hospital with Nanjing Medical University|Nanjing Bioheng Biotech Co., Ltd.	Phase 1	Not yet recruiting	July 19, 2019	https://ClinicalTrials.gov/show/NCT04026100
NCT04033302	Multi-CAR T Cell Therapy Targeting CD7-positive Malignancies	T-cell Acute Lymphoblastic Leukemia|T-cell Acute Lymphoblastic Lymphoma|Acute Myeloid Leukemia|NK Cell Lymphoma	CD7	Shenzhen Geno-Immune Medical Institute	Phase 1|Phase 2	Recruiting	July 26, 2019	https://ClinicalTrials.gov/show/NCT04033302
NCT04034446	CD19-CD22 Chimeric Antigen Receptor T (CAR-T) Cell for Treatment of B Cell Acute Lymphoblastic Leukemia (B-ALL)	Relapsed or Refractory B Cell Acute Lymphoblastic Leukemia	CD19 and CD22	Institute of Hematology & Blood Diseases Hospital|Juventas Cell Therapy Ltd.	Early Phase 1	Not yet recruiting	July 26, 2019	https://ClinicalTrials.gov/show/NCT04034446
NCT04036019	A Study of C-CAR066 in Subjects With r/r B Cell Lymphoma Who Received CD19 CAR-T Therapy	B Cell Lymphoma	CD20	Shanghai Tongji Hospital, Tongji University School of Medicine|Cellular Biomedicine Group Ltd.	Phase 1	Recruiting	July 29, 2019	https://ClinicalTrials.gov/show/NCT04036019
NCT04037566	CRISPR (HPK1) Edited CD19-specific CAR-T Cells (XYF19 CAR-T Cells) for CD19+ Leukemia or Lymphoma.	Relapsed/Refractory Acutre Lymphocytic leukemia and B ell lymphoma	CD19	Xijing Hospital|Xi'An Yufan Biotechnology Co.,Ltd	Phase 1	Recruiting	July 30, 2019	https://ClinicalTrials.gov/show/NCT04037566
NCT04045847	CD147-CART Cells in Patients With Recurrent Malignant Glioma.	Recurrent Glioblastoma	CD147	Xijing Hospital	Early Phase 1	Active, not recruiting	August 6, 2019	https://ClinicalTrials.gov/show/NCT04045847
NCT04053062	PSMA-CART in Treating Patients With Refractory Castrate-Resistant Prostate Cancer	Castrate-Resistant Prostate Cancer	PSMA	Shanghai Bioray Laboratory Inc.|Changhai Hospital	Phase 1|Phase 2	Recruiting	August 12, 2019	https://ClinicalTrials.gov/show/NCT04053062
NCT04067414	Exploratory Study of CD19-targeted Chimeric Antigen Receptor T Cells(BZ019) for Relapsed and Refractory B-cell Lymphoma	B cell lymphoma	CD19	Institute of Hematology & Blood Diseases Hospital|Shanghai Cell Therapy Engineering Technology Research Center Group Co., Ltd.	Phase 1	Active, not recruiting	August 26, 2019	https://ClinicalTrials.gov/show/NCT04067414
NCT04077866	B7-H3 CAR-T for Recurrent or Refractory Glioblastoma	Recurrent/Refractory Glioblastoma	B7-H3 (CD276)	Second Affiliated Hospital, School of Medicine, Zhejiang University|Ningbo Yinzhou People's Hospital|Huizhou Municipal Central Hospital|BoYuan RunSheng Pharma (Hangzhou) Co., Ltd.	Phase 1|Phase 2	Not yet recruiting	September 4, 2019	https://ClinicalTrials.gov/show/NCT04077866
NCT04082910	Metoprolol for the Treatment of Cytokine Release Syndrome in Patients Treated With Chimeric Antigen Receptor T Cells	Solid Tumor and hematologial malignancy	metoprolol anti-TNFa	Chinese PLA General Hospital	Phase 1|Phase 2	Recruiting	September 10, 2019	https://ClinicalTrials.gov/show/NCT04082910
NCT04085159	Immunotherapy Based on Antigen-specific Immune Effector Cells Targeting Neurofibromatosis or Schwannomatosis	Cancer	not determined	Shenzhen Geno-Immune Medical Institute|Shenzhen Hospital of Southern Medical University|Shenzhen Children's Hospital	Phase 1|Phase 2	Recruiting	September 11, 2019	https://ClinicalTrials.gov/show/NCT04085159
NCT04089215	CD19-targeted CAR T Cells for Relapsed and Refractory (R/R) Non-Hodgkins Lymphoma	B cell lymphoma	CD19	Shanghai Ming Ju Biotechnology Co., Ltd.	Phase 2	Recruiting	September 13, 2019	https://ClinicalTrials.gov/show/NCT04089215
NCT04094766	Safety and Efficacy of Dual Specificity CD19 and CD22 CAR-T Cell Immunotherapy in R/R Acute B Lymphoblastic Leukemia	Refractory/Relapsed B cell Acute Lymphoblastic Leukemia	CD19 and CD22	Second Affiliated Hospital of Xi'an Jiaotong University|Nanjing Legend Biotech Co.	Phase 1	Recruiting	September 19, 2019	https://ClinicalTrials.gov/show/NCT04094766
NCT04121273	GPC3-targeted CAR-T Cell for Treating GPC3 Positive Advanced HCC	Hepatocellular Carcinoma	GPC3	The Affiliated Nanjing Drum Tower Hospital of Nanjing University Medical School	Phase 1	Recruiting	October 9, 2019	https://ClinicalTrials.gov/show/NCT04121273
NCT04129099	A Study of GC022F CAR-T Cell Immunotherapy for Relapsed or Refractory B- ALL	B-cell Acute Lymphoblastic Leukemia	CD19 and CD20	Hebei Yanda Ludaopei Hospital|Gracell Biotechnology Ltd.|Beijing Ludaopei Hospital	Early Phase 1	Recruiting	October 16, 2019	https://clinicaltrials.gov/ct2/show/NCT04129099
NCT04153799	Study of CXCR5 Modified EGFE Chimeric Antigen Receptor Autologous T Cells in EGFR- Positive Patients With Advanced Non-small Cell Lung Cancer	Non Small Cell Lung Cancer	EGFR	Sun Yat-sen University|Guangzhou Bio-gene Technology Co., Ltd.	Phase 1	Recruiting	November 6, 2019	https://clinicaltrials.gov/ct2/show/NCT04153799
NCT04154709	CTA101 UCAR-T Cell Injection for Treatment of Relapsed or Refractory CD19+ B-cell Acute Lymphoblastic Leukemia	Acute Lymphoblastic Leukemia	CD19	Kai Lin Xu; Jun Nian Zheng|Nanjing Bioheng Biotech Co., Ltd.|Xuzhou Medical University	Phase 1	Recruiting	November 6, 2019	https://ClinicalTrials.gov/show/NCT04154709
NCT04156178	CD20-CD19 Compound CAR (cCAR) T Cells for Patients With Relapsed /Refractory B Cell Malignancies	B Cell Lymphoma leukemia	CD19 and CD20	iCell Gene Therapeutics|Peking University Shenzhen Hospital|Chengdu Military General Hospital|iCAR Bio Therapeutics Ltd	Early Phase 1	Recruiting	November 7, 2019	https://ClinicalTrials.gov/show/NCT04156178
NCT04156243	CD19 CARvac T Cells for Patients With Relapsed / Refractory B Cell Malignancies	B Cell Lymphoma|B Cell Leukemia	CD19	iCell Gene Therapeutics|Peking University Shenzhen Hospital|Chengdu Military General Hospital|iCAR Bio Therapeutics Ltd	Early Phase 1	Recruiting	November 7, 2019	https://ClinicalTrials.gov/show/NCT04156243
NCT04156256	CD123-CD33 cCAR in Patients With Relapsed and/or Refractory, High Risk Hematologic Malignancies	Relapsed and/or Refractory, High Risk Hematologic Malignancies	CD123 and CD33	iCell Gene Therapeutics|Peking University Shenzhen Hospital|Chengdu Military General Hospital|iCAR Bio Therapeutics Ltd	Early Phase 1	Recruiting	November 7, 2019	https://ClinicalTrials.gov/show/NCT04156256
NCT04156269	BCMA-CS1 Compound CAR (cCAR) T Cells for Relapsed/Refractory Multiple Myeloma	Multiple Myeloma	BCMA and CS-1	iCell Gene Therapeutics|Peking University Shenzhen Hospital|Chengdu Military General Hospital|iCAR Bio Therapeutics Ltd	Early Phase 1	Recruiting	November 7, 2019	https://ClinicalTrials.gov/show/NCT04156269
NCT04162119	Safety and Efficiency Study of BCMA-PD1-CART Cells in Relapsed/Refractory Multiple Myeloma	Multiple Myeloma	BCMA	Chinese PLA General Hospital	Phase 2	Recruiting	November 14, 2019	https://ClinicalTrials.gov/show/NCT04162119
NCT04162340	CD4-specific CAR T Cells (CD4 CAR T Cells) for Relapsed/Refractory T Cell Malignancies	Relapse|Refractory CD4+ T cell malignancies	CD4	iCell Gene Therapeutics|iCAR Bio, China	Phase 1	Recruiting	November 14, 2019	https://ClinicalTrials.gov/show/NCT04162340
NCT04162353	BCMA-CD19 cCAR in Multiple Myeloma and Plasmacytoid Lymphoma	Relapse|Refractory Multiple Myeloma, Plasmacytoid and Lymphoma	CD19 and BCMA	iCell Gene Therapeutics|iCAR Bio, China	Phase 1	Recruiting	November 14, 2019	https://ClinicalTrials.gov/show/NCT04162353
NCT04163302	Safety and Efficiency Study of CD19-PD1-CART Cell in Relapsed/Refractory B Cell Lymphoma	Lymphoma, B-Cell	CD19	Chinese PLA General Hospital	Phase 2	Recruiting	November 14, 2019	https://ClinicalTrials.gov/show/NCT04163302
NCT04166838	The Clinical Study of CD19 UCAR-T Cells in Patients With B-cell Acute Lymphoblastic Leukemia (B-ALL)	B-cell Acute Lymphoblastic Leukemia	CD19	Shanghai Longyao Biotechnology Inc., Ltd.	Early Phase 1	Recruiting	November 18, 2019	https://ClinicalTrials.gov/show/NCT04166838
NCT04169932	The Clinical Study of CD20 CAR-T Cells in Patients With Relapsed and Refractory B Cell Non-Hodgkin Lymphoma	Relapsed and Refractory B Cell Lymphoma	CD20	Shanghai Longyao Biotechnology Inc., Ltd.	Early Phase 1	Recruiting	November 20, 2019	https://ClinicalTrials.gov/show/NCT04169932
NCT04173988	Study of alloCART-19 Cell Therapy in Pediatric Patients With Relapsed/Refractory B-Cell Acute Lymphoblastic Leukemia	ALL, Childhood B-Cell	CD19	Children's Hospital of Fudan University	Early Phase 1	Recruiting	November 22, 2019	https://ClinicalTrials.gov/show/NCT04173988
NCT04176913	Study of LUCAR-20S in Patients With R/R NHL	B-NHL	CD20	The First Affiliated Hospital with Nanjing Medical University|Nanjing Legend Biotechnology Co.,Ltd.	Phase 1	Recruiting	November 25, 2019	https://ClinicalTrials.gov/show/NCT04176913
NCT04182581	A Study of BCMA/CD19 Dual-Target CAR-T Cell Immunotherapy for Relapsed or Refractory Multiple Myeloma	Multiple Myeloma	CD19 and BCMA	Xijing Hospital|Gracell Biotechnology Ltd.	Early Phase 1	Recruiting	December 2, 2019	https://ClinicalTrials.gov/show/NCT04182581
NCT04184414	The Clinical Application of Chimeric Antigen Receptor T Cells in the Treatment of CD19 Positive Recurrent Refractory B Cell-derived Hematological Malignancies	B Acute Lymphoblastic Leukemia|Mantle Cell Lymphoma|Follicular Lymphoma	CD19	PersonGen BioTherapeutics (Suzhou) Co., Ltd.|Second Affiliated Hospital of Suzhou University	Early Phase 1	Recruiting	December 3, 2019	https://ClinicalTrials.gov/show/NCT04184414
NCT04186052	Clinical Trial of BCMA CAR T Cell Infusion in Patients With BCMA-positive r/r Multiple Myeloma	Multiple Myeloma	BCMA	PersonGen BioTherapeutics (Suzhou) Co., Ltd.|Second Affiliated Hospital of Suzhou University	Early Phase 1	Recruiting	December 4, 2019	https://ClinicalTrials.gov/show/NCT04186052
NCT04191941	Treatment of Hematological Malignancy With Novel CAR-T Cells.	B-cell Non Hodgkin Lymphoma|B-cell Acute Lymphoblastic Leukemia|Multiple Myeloma	not determined	Timmune Biotech Inc.|Hunan Provincial People's Hospital	Early Phase 1	Recruiting	December 10, 2019	https://ClinicalTrials.gov/show/NCT04191941
NCT04194931	Humanized CAR-T Cells of Anti-BCAM and Anti-CD19 Against Relapsed and Refractory Multiple Myeloma	Relapsed or Refractory Multiple Myeloma	CD19 and BCMA	The First Affiliated Hospital of Nanchang University	Phase 1	Recruiting	December 11, 2019	https://ClinicalTrials.gov/show/NCT04194931
NCT04196205	Anti-CD19 CAR-T Cells for Relapsed or Refractory Acute Lymphoblastic Leukemia and Lymphomas	Acute Lymphoblastic Leukemia ,Lymphomas	CD19	The First Affiliated Hospital of Nanchang University	Phase 1|Phase 2	Recruiting	December 12, 2019	https://ClinicalTrials.gov/show/NCT04196205
NCT04203459	The Mechanism of Enhancing the Anti-tumor Effects of CAR-T on PC by Gut Microbiota Regulation	Pancreatic Cancer	Mesothelin	First Affiliated Hospital of Harbin Medical University	Not Applicable	Recruiting	December 18, 2019	https://ClinicalTrials.gov/show/NCT04203459
NCT04204161	A Clinical Study of CAR-T Cells Treatment for Children With CD19+/CD22+ R/R ALL and Lymphoma	Relapsed/Refractory pediatric Acute Lymphoblastic Leukemia and B-lymphoma	CD19 and CD22	Shenzhen BinDeBio Ltd.|Xiangya Hospital of Central South University	Phase 1	Recruiting	December 18, 2019	https://ClinicalTrials.gov/show/NCT04204161
NCT04213469	Quikin CD19-CART in Patients With r/r B-cell Lymphoma	B-cell Lymphoma	CD19	Shanghai Bioray Laboratory Inc.|Second Xiangya Hospital of Central South University	Not Applicable	Recruiting	December 30, 2019	https://ClinicalTrials.gov/show/NCT04213469
NCT04215016	Safety of Autologous Humanized Anti-CD19 and Anti-CD20 Dual Specific CAR-T Cells in Adult Patients With Diffuse Large B-cell Lymphoma	Relapsed or Refractory DLBCL Patients With Either CD19 or CD20 Positive	CD19 and CD20	Fujian Medical University	Phase 1	Recruiting	January 2, 2020	https://ClinicalTrials.gov/show/NCT04215016
NCT04219319	LCAR-T2C CAR-T Cells in Relapsed or Refractory CD4+ T-cell Lymphoma	CD4+ T-cell Lymphoma	CD4	The First Affiliated Hospital with Nanjing Medical University|Nanjing Legend Biotechnology Co.,Ltd.	Phase 1	Recruiting	January 7, 2020	https://ClinicalTrials.gov/show/NCT04219319
NCT04226989	A Study of CT-RD06 Cell Injection in Patients With Relapsed or Refractory CD19+ B-cell Hematological Malignancy	Acute Lymphoblastic Leukemia lymphoma	CD19	He Huang|Nanjing Bioheng Biotech Co., Ltd.|Zhejiang University	Early Phase 1	Recruiting	January 13, 2020	https://ClinicalTrials.gov/show/NCT04226989
NCT04230473	A Clinical Trial of CNCT19 Cells in the Treatment of CD19 Positive Relapsed or Refractory Acute Lymphoblastic Leukemia	Relapsed or Refractory Acute Lymphoblastic Leukemia	CD19	Juventas Cell Therapy Ltd.	Phase 1	Recruiting	January 18, 2020	https://ClinicalTrials.gov/show/NCT04230473
NCT04232826	A Clinical Trial of CNCT19 Cells in the Treatment of CD19 Positive Relapsed or Refractory Diffuse Non-Hodgkin Lymphoma	Diffuse Non-Hodgkin Lymphoma	CD19	Juventas Cell Therapy Ltd.	Phase 1	Recruiting	January 18, 2020	https://ClinicalTrials.gov/show/NCT04232826
NCT04236011	BCMA and CD19 Targeted Fast Dual CAR-T for BCMA+ Refractory/Relapsed Multiple Myeloma	Multiple Myeloma	CD19 and BCMA	Shanghai Changzheng Hospital|Gracell Biotechnologies (Shanghai) Co., Ltd	Early Phase 1	Recruiting	January 22, 2020	https://ClinicalTrials.gov/show/NCT04236011
NCT04237428	CD19-CART in the Treatment of R/R CD19 Positive Non-Hodgkin's Lymphoma	Non Hodgkin Lymphoma	CD19	PersonGen BioTherapeutics (Suzhou) Co., Ltd.|The First Affiliated Hospital of Zhengzhou University	Not Applicable	Recruiting	January 23, 2020	https://ClinicalTrials.gov/show/NCT04237428
NCT04250324	Study of Safety and Efficacy of BZ019 in (R/R) Large B-cell Lymphoma	Large B-cell Lymphoma	CD19	Shanghai Cell Therapy Group Co.,Ltd|Institute of Hematology & Blood Diseases Hospital|Tianjin Medical University Cancer Institute and Hospital	Phase 1	Recruiting	January 31, 2020	https://ClinicalTrials.gov/show/NCT04250324
NCT04260932	CD19/CD20 Dual-CAR-T in B-cell Lymphoma Patients	B-cell Lymphoma	CD19 and CD20	Hebei Yanda Ludaopei Hospital|China Immunotech (Beijing) Biotechnology Co., Ltd.	Phase 1	Not yet recruiting	February 7, 2020	https://ClinicalTrials.gov/show/NCT04260932
NCT04260945	CD19/CD20 Dual-CAR-T in B-cell Leukemia Patients	B-cell Leukemia	CD19 and CD20	Hebei Yanda Ludaopei Hospital|China Immunotech (Beijing) Biotechnology Co., Ltd.	Phase 1	Not yet recruiting	February 7, 2020	https://ClinicalTrials.gov/show/NCT04260945
NCT04264039	Anti-CD19 U-CAR-T Cell Therapy for B Cell Hematologic Malignancies	B-cell Acute Lymphoblastic Leukemia|B-cell Lymphoma	CD19	Xinqiao Hospital of Chongqing|Gracell Biotechnologies (Shanghai) Co., Ltd|920th Hospital of Joint Logistics Support Force|The Second Affiliated Hospital of Chongqing Medical University|The Affiliated Hospital Of Guizhou Medical University|Central South University|The First Affiliated Hospital of Kunming Medical College|The General Hospital of Western Theater Command|Second Affiliated Hospital of …	Early Phase 1	Not yet recruiting	February 11, 2020	https://ClinicalTrials.gov/show/NCT04264039
NCT04264078	Anti-CD7 U-CAR-T Cell Therapy for T/NK Cell Hematologic Malignancies	T-cell Leukemia lymphoma	CD7	Xinqiao Hospital of Chongqing|Gracell Biotechnologies (Shanghai) Co., Ltd|920th Hospital of Joint Logistics Support Force|The Second Affiliated Hospital of Chongqing Medical University|The Affiliated Hospital Of Guizhou Medical University|Central South University|The First Affiliated Hospital of Kunming Medical College|The General Hospital of Western Theater Command|Second Affiliated Hospital of …	Early Phase 1	Not yet recruiting	February 11, 2020	https://ClinicalTrials.gov/show/NCT04264078
NCT04265963	CD123-Targeted CAR-T Cell Therapy for Relapsed/Refractory Acute Myeloid Leukemia	Leukemia|Leukemia, Myeloid|Leukemia, Myeloid, Acute	CD123	Chongqing Precision Biotech Co., Ltd	Phase 1|Phase 2	Recruiting	February 12, 2020	https://ClinicalTrials.gov/show/NCT04265963
NCT04270461	NKG2D-based CAR T-cells Immunotherapy for Patient With r/r NKG2DL+ Solid Tumors	Hepatocellular Carcinoma Glioblastoma Medulloblastoma Colon Cancer	NKG2DL	Jiujiang University Affiliated Hospital|KAEDI	Phase 1	Not yet recruiting	February 17, 2020	https://ClinicalTrials.gov/show/NCT04270461
NCT04271410	CD19-Targeted CAR-T Cell Therapy for Relapsed/Refractory CD19+ B Cell Leukemia and Lymphoma	Relapsed/Refractory CD19+ B Cell Leukemia and Lymphoma	CD19	Chongqing Precision Biotech Co., Ltd	Phase 1|Phase 2	Recruiting	February 17, 2020	https://ClinicalTrials.gov/show/NCT04271410
NCT04271644	BCMA-Targeted CAR-T Cell Therapy for Relapsed/Refractory Multiple Myeloma	Relapsed/Refractory Multiple Myeloma	BCMA	Chongqing Precision Biotech Co., Ltd	Phase 1|Phase 2	Recruiting	February 17, 2020	https://ClinicalTrials.gov/show/NCT04271644
NCT04271800	Safety and Efficacy of CD19-Targeted CAR-T Therapy for Relapsed/Refractory CD19+ B Cell Leukemia and Lymphoma	Relapsed/Refractory CD19+ B Cell Leukemia and Lymphoma	CD19	Chongqing Precision Biotech Co., Ltd	Phase 1|Phase 2	Recruiting	February 17, 2020	https://ClinicalTrials.gov/show/NCT04271800
NCT04272125	Safety and Efficacy of CD123-Targeted CAR-T Therapy for Relapsed/Refractory Acute Myeloid Leukemia	Relapsed/Refractory Acute Myeloid Leukemia	CD123	Chongqing Precision Biotech Co., Ltd	Phase 1|Phase 2	Recruiting	February 17, 2020	https://ClinicalTrials.gov/show/NCT04272125
NCT04272151	Safety and Efficacy of BCMA-Targeted CAR-T Therapy for Relapsed/Refractory Multiple Myeloma	Relapsed/Refractory Multiple Myeloma	BCMA	Chongqing Precision Biotech Co., Ltd	Phase 1|Phase 2	Recruiting	February 17, 2020	https://ClinicalTrials.gov/show/NCT04272151
NCT04283006	A Study of CD20/CD22 Targeted CAR T-cell Therapy for Relapsed or Refractory Lymphoid Malignancies	Relapsed or Refractory Lymphoid Malignancies	CD20 CD22	He Huang|Yake Biotechnology Ltd.|Zhejiang University	Early Phase 1	Recruiting	February 25, 2020	https://ClinicalTrials.gov/show/NCT04283006
NCT04287309	CAR-T Cellular Therapy for B Cell Malignancies Involved in CNS	Hematological Malignancy	CD19	Zhejiang University		Recruiting	February 27, 2020	https://ClinicalTrials.gov/show/NCT04287309
NCT04287660	Study of BiRd Regimen Combined With BCMA CAR T-cell Therapy in Newly Diagnosed Multiple Myeloma (MM) Patients	Multiple Myeloma	BCMA	The First Affiliated Hospital of Soochow University|Changshu Frist People's Hospital|Huai'an Second People's Hospital|Affiliated Hospital of Jiangnan University|Jiangsu Province Hospital of Traditional Chinese Medicine|Jiangyin People's Hospital|Jingjiang People's Hospital|The Third People's Hospital of Kunshan|Lianyungang Hospital Affiliated Bengbu Medical College|Suzhou Municipal Hospital|Zhang…	Phase 3	Recruiting	February 27, 2020	https://ClinicalTrials.gov/show/NCT04287660
NCT04289220	Anti-CD19 CAR in PiggyBac Transposon-Engineered T Cells for Relapsed/Refractory B-cell Lymphoma or B-cell Acute Lymphoblastic Leukemia	B Cell Lymphoma|B-cell Acute Lymphoblastic Leukemia	CD19	Yan'an Affiliated Hospital of Kunming Medical University	Phase 1	Not yet recruiting	February 28, 2020	https://ClinicalTrials.gov/show/NCT04289220
NCT04295018	A Study of BCMA-directed CAR-T Cells Treatment in Subjects With r/r Multiple Myeloma	Multiple Myeloma	BCMA	Peking Union Medical College Hospital|Cellular Biomedicine Group Ltd.	Phase 1	Recruiting	March 4, 2020	https://ClinicalTrials.gov/show/NCT04295018
NCT04303247	CD19 and CD22 Dual-targeted CAR-T Cells for Relapsed or Refractory B-NHL	B-cell Lymphoma Refractory|B-cell Lymphoma Recurrent	CD19 and CD22	Xinqiao Hospital of Chongqing|Gracell Biotechnologies (Shanghai) Co., Ltd|920th Hospital of Joint Logistics Support Force|The Affiliated Hospital Of Guizhou Medical University|Tang-Du Hospital|The General Hospital of Western Theater Command|Chongqing University Cancer Hospital	Early Phase 1	Not yet recruiting	March 11, 2020	https://ClinicalTrials.gov/show/NCT04303247
NCT04303520	Anti-CD19/CD22 Bispecific CAR-T Cell Therapy for CD19-positive ALL	CD19-positive ALL	CD19 and CD22	The Second Affiliated Hospital of Henan University of Traditional Chinese Medicine|Hrain Biotechnology Co., Ltd.|First Affiliated Hospital of Wenzhou Medical University|Second Affiliated Hospital of Nanchang University	Phase 1	Recruiting	March 11, 2020	https://ClinicalTrials.gov/show/NCT04303520
NCT04316624	A Study of C-CAR066 in Subjects With r/r Diffuse Large B Cell Lymphoma Who Received CD19 CAR-T Therapy	Diffuse Large B Cell Lymphoma	CD20	Institute of Hematology & Blood Diseases Hospital|Shanghai Celluar Biopharmaceutical Group Ltd.	Phase 1	Recruiting	March 20, 2020	https://ClinicalTrials.gov/show/NCT04316624
NCT04317885	A Study Evaluating Safety and Efficacy of EXP039 Treatment in NHL Subjects	Non-Hodgkin's B-cell Lymphoma	CD19 and CD20	Shanghai Tongji Hospital, Tongji University School of Medicine	Phase 1	Recruiting	March 23, 2020	https://ClinicalTrials.gov/show/NCT04317885
NCT04322292	A Study of BCMA-directed CAR-T Cells Treatment in Subjects With r/r Multiple Myeloma	Multiple Myeloma	BCMA	Institute of Hematology & Blood Diseases Hospital	Phase 1	Recruiting	March 26, 2020	https://ClinicalTrials.gov/show/NCT04322292
NCT04325841	Phase II Study of Anti-CD19 CAR-T Cells Treating Leukemia Children	Relapse|Refractory pediatric Acute Lymphoblastic Leukemia, Pediatric R/R	CD19	Beijing Boren Hospital	Phase 2	Recruiting	March 30, 2020	https://ClinicalTrials.gov/show/NCT04325841
NCT04336501	Efficacy and Safety Evaluation of IM19 CAR-T Cell Therapy for MRD+ After Transplantation	Leukemia	CD19	Beijing Immunochina Medical Science & Technology Co., Ltd.	Not Applicable	Recruiting	April 7, 2020	https://ClinicalTrials.gov/show/NCT04336501
NCT04340154	Study of Sequential CAR-T Cell Treating Leukemia Children	Relapse|Refractory pediatric Acute Lymphoblastic Leukemia	CD19 and CD22	Beijing Boren Hospital	Phase 2	Recruiting	April 9, 2020	https://ClinicalTrials.gov/show/NCT04340154
NCT04340167	Study of Anti-CD22 CAR-T Cells Treating Leukemia Children	Relapse|Refractory pediatric Acute Lymphoblastic Leukemia	CD22	Beijing Boren Hospital	Phase 2	Recruiting	April 9, 2020	https://ClinicalTrials.gov/show/NCT04340167
NCT04348643	Safety and Efficacy of CEA-Targeted CAR-T Therapy for Relapsed/Refractory CEA+ Cancer	Solid Tumor|Lung Cancer|Colorectal Cancer|Liver Cancer|Pancreatic Cancer|Gastric Cancer|Breast Cancer	CEA	Chongqing Precision Biotech Co., Ltd	Phase 1|Phase 2	Recruiting	April 16, 2020	https://ClinicalTrials.gov/show/NCT04348643
NCT04351022	CD38-targeted Chimeric Antigen Receptor T Cell (CART) in Relapesd or Refractory Acute Myeloid Leukemia	Acute Myeloid Leukemia	CD38	The First Affiliated Hospital of Soochow University	Phase 1|Phase 2	Recruiting	April 17, 2020	https://ClinicalTrials.gov/show/NCT04351022
NCT04381741	CD19 CAR-T Expressing IL7 and CCL19 Combined With PD1 mAb for Relapsed or Refractory Diffuse Large B Cell Lymphoma (CICPD)	R/R Diffuse Large B Cell Lymphoma	CD19	Second Affiliated Hospital, School of Medicine, Zhejiang University	Phase 1	Recruiting	May 11, 2020	https://clinicaltrials.gov/ct2/show/NCT04381741
NCT04385173	Pilot Study of B7-H3 CAR-T in Treating Patients With Recurrent and Refractory Glioblastoma	Recurrent Glioblastoma|Refractory Glioblastoma	B7-H3	Second Affiliated Hospital, School of Medicine, Zhejiang University|BoYuan RunSheng Pharma (Hangzhou) Co., Ltd.	Phase 1	Recruiting	May 12, 2020	https://www.clinicaltrials.gov/ct2/show/NCT04385173
NCT04412174	A Study of GC022F CAR-T Cell Immunotherapy for Relapsed or Refractory B- NHL	B-cell Non Hodgkin Lymphoma	CD19 and CD22	Hebei Yanda Ludaopei Hospital|Gracell Biotechnology Ltd.	Early Phase 1	Not yet recruiting	June 2, 2020	https://clinicaltrials.gov/ct2/show/NCT04412174
NCT04412889	A Study of BCMA/CD19 Dual-Target CAR-T Cell Immunotherapy for Relapsed or Refractory MM	Multiple Myeloma	BCMA and CD19	Hebei Yanda Ludaopei Hospital|Gracell Biotechnology Ltd.	Early Phase 1	Not yet recruiting	June 2, 2020	https://clinicaltrials.gov/ct2/show/NCT04412889
NCT04427449	4SCAR-CD44v6 T Cell Therapy Targeting Cancer	Cancers Which Are CD44v6 Positive	CD44v6	Shenzhen Geno-Immune Medical Institute|Shenzhen Hospital of Southern Medical University|The Seventh Affilliated Hospital, Sun Yat-Sen University|Shenzhen Children's Hospital	Phase 1|Phase 2	Recruiting	June 11, 2020	https://clinicaltrials.gov/ct2/show/NCT04427449
NCT04429438	Multi-CAR-T Cells Targeting B Cell Lymphomas	B Cell Lymphomas	CD19, CD20, CD22, CD70, CD13, CD79b, GD2 and PSMA	Shenzhen Geno-Immune Medical Institute|The Seventh Affilliated Hospital, Sun Yat-Sen University|Shenzhen Children's Hospital	Phase 1|Phase 2	Recruiting	June 12, 2020	https://clinicaltrials.gov/ct2/show/NCT04429438
NCT04429451	PSMA-specific CAR-T Cell Therapy	PSMA positive tumor	PSMA	Shenzhen Geno-Immune Medical Institute|Shenzhen Children's Hospital|The Seventh Affilliated Hospital, Sun Yat-Sen University|Shenzhen Hospital of Southern Medical University	Phase 1|Phase 2	Recruiting	June 12, 2020	https://clinicaltrials.gov/ct2/show/NCT04429451
NCT04430530	4SCAR-T Therapy Post CD19-targeted Immunotherapy	CD19-negative B-ALL	CD22, CD10, CD20, CD38, and CD123	Shenzhen Geno-Immune Medical Institute|ShiJiaZhuang Zhongxi Children Hospital|Shenzhen Children's Hospital|The Seventh Affilliated Hospital, Sun Yat-Sen University	Phase 1|Phase 2	Recruiting	June 12, 2020	https://www.clinicaltrials.gov/ct2/show/NCT04430530
NCT04430595	Multi-4SCAR-T Therapy Targeting Breast Cancer	Breast Cancer	Her2, GD2, and CD44v6	Shenzhen Geno-Immune Medical Institute|The Seventh Affilliated Hospital, Sun Yat-Sen University	Phase 1|Phase 2	Recruiting	June 12, 2020	https://clinicaltrials.gov/ct2/show/NCT04430595
NCT04432649	Targeting CD276 (B7-H3) Positive Solid Tumors by 4SCAR-276	CD276 positive tumors	CD276	Shenzhen Geno-Immune Medical Institute|Sun Yat-sen University|Shenzhen Children's Hospital	Phase 1|Phase 2	Recruiting	June 16, 2020	https://www.clinicaltrials.gov/ct2/show/NCT04432649
NCT04433221	Combination Immunotherapy Targeting Sarcomas	Sarcoma|Osteoid Sarcoma|Ewing Sarcoma	GD2, PSMA, Her2, CD276 or other markers	Shenzhen Geno-Immune Medical Institute|The Seventh Affilliated Hospital, Sun Yat-Sen University|Shenzhen Children's Hospital	Phase 1|Phase 2	Recruiting	June 16, 2020	https://clinicaltrials.gov/ct2/show/NCT04433221
NCT04440436	Assessment of Safety and Efficacy of IM19 for Recurrent or Refractory (R/R) Non-Hodgkin's Lymphoma(NHL) Patients	Relapsed/Refractory B-NHL	CD19	Beijing Immunochina Medical Science & Technology Co., Ltd.	Phase 1|Phase 2	Recruiting	June 19, 2020	https://www.clinicaltrials.gov/ct2/show/NCT04440436
NCT04447547	Clinical Trial of SL1904B CAR-T Cells for Relapsed or Refractory Non-Hodgkin Lymphoma	Non-hodgkin's Lymphoma	CD19	Hebei Senlang Biotechnology Inc., Ltd.|Beijing Ludaopei Hospital	Not Applicable	Recruiting	June 25, 2020	https://clinicaltrials.gov/ct2/show/NCT04447547
NCT04447573	Immunotherapy With BCMA CAR-T Cells in Treating Patients With Relapsed or Refractory Multiple Myeloma	Multiple Myeloma	BCMA	Hebei Senlang Biotechnology Inc., Ltd.|Beijing Ludaopei Hospital	Not Applicable	Recruiting	June 25, 2020	https://clinicaltrials.gov/ct2/show/NCT04447573
NCT03624686	Production of Clinical-grade Anti-CD19 Chimeric Antigen Receptor T Cells for Refractory B-cell Malignancies	Leukemia	CD19	National Taiwan University Hospital	Not Applicable	Recruiting	August 10, 2018	https://ClinicalTrials.gov/show/NCT03624686	Taiwan
NCT04296461	Study of Welgenaleucel (UWC19) in Patients With Relapsed or Refractory B-cell Lymphoma	B-cell Non-Hodgkin Lymphoma	CD19	UWELL Biopharma and Tri-Service General Hospital	Phase 1	Not yet recruiting	March 5, 2020	https://ClinicalTrials.gov/show/NCT04296461	Taiwan
Supplementary Table 1. The registeried CAR T clinical trials in China. Two trials from Taiwan are marked with red font.
