# Supplementary material for: Clinical development of CAR T cell therapy in China: 2020 update
Source: Cell Mol Immunol. 2020 Sep 30;18(4):792–804. doi: 10.1038/s41423-020-00555-x (PMC8115146; doi:10.1038/s41423-020-00555-x)
Supplement: Supplementary file 2 — Supplementary Table 2 [file 41423_2020_555_MOESM2_ESM.xlsx]

## Sheet: USA CAR T
NCT Number	Title	Status	Conditions	Phases	First Posted	URL
NCT00019136	Gene Therapy and Biological Therapy in Treating Patients With Ovarian Epithelial Cancer	Completed	Ovarian Cancer	Phase 1	2003-01-27	https://ClinicalTrials.gov/show/NCT00019136
NCT00085930	Blood T-Cells and EBV Specific CTLs Expressing GD-2 Specific Chimeric T Cell Receptors to Neuroblastoma Patients	Active, not recruiting	Neuroblastoma	Phase 1	2004-06-21	https://ClinicalTrials.gov/show/NCT00085930
NCT00466531	Treatment of Relapsed or Chemotherapy Refractory Chronic Lymphocytic Leukemia or Indolent B Cell Lymphoma Using Autologous T Cells Genetically Targeted to the B Cell Specific Antigen CD19	Active, not recruiting	Leukemia	Phase 1|Phase 2	2007-04-27	https://ClinicalTrials.gov/show/NCT00466531
NCT00586391	CD19 Chimeric Receptor Expressing T Lymphocytes In B-Cell Non Hodgkin's Lymphoma, ALL & CLL	Active, not recruiting	B Cell Lymphoma|Chronic Lymphocytic Leukemia|Acute Lymphocytic Leukemia	Phase 1	2008-01-04	https://ClinicalTrials.gov/show/NCT00586391
NCT00840853	Multi-virus CTLs Expressing CD19 Chimeric Receptors, CD19 Positive Malignancies Post SCT, MULTIPRAT	Active, not recruiting	Acute Lymphoblastic Leukemia (ALL)|Chronic Lymphocytic Leukemia (CLL)|Non Hodgkin's Lymphoma	Phase 1	2009-02-10	https://ClinicalTrials.gov/show/NCT00840853
NCT00881920	Kappa-CD28 T Lymphocytes, Chronic Lymphocytic Leukemia, B-cell Lymphoma or Multiple Myeloma, CHARKALL	Recruiting	Lymphoma|Myeloma|Leukemia	Phase 1	2009-04-15	https://ClinicalTrials.gov/show/NCT00881920
NCT00889954	Her2 and TGFBeta Cytotoxic T Cells in Treatment of Her2 Positive Malignancy	Completed	HER2 Positive Malignancies	Phase 1	2009-04-29	https://ClinicalTrials.gov/show/NCT00889954
NCT00902044	Her2 Chimeric Antigen Receptor Expressing T Cells in Advanced Sarcoma	Active, not recruiting	Sarcoma	Phase 1	2009-05-14	https://ClinicalTrials.gov/show/NCT00902044
NCT00924326	CAR T Cell Receptor Immunotherapy for Patients With B-cell Lymphoma	Active, not recruiting	Primary Mediastinal B-cell Lymphoma|Diffuse, Large B-cell Lymphoma|Diffuse Large B-Cell Lymphoma Transformed From Follicular Lymphoma|Mantle Cell	Phase 1|Phase 2	2009-06-18	https://ClinicalTrials.gov/show/NCT00924326
NCT01029366	CART19 to Treat B-Cell Leukemia or Lymphoma That Are Resistant or Refractory to Chemotherapy	Completed	Hematopoietic/Lymphoid Cancer|Adult Acute Lymphoblastic Leukemia in Remission|B-cell Adult Acute Lymphoblastic Leukemia|B-cell Chronic Lymphocytic Leukemia|Prolymphocytic Leukemia|Recurrent Adult Diffuse Large Cell Lymphoma|Recurrent Grade 1 Follicular Lymphoma|Recurrent Grade 2 Follicular Lymphoma|Recurrent Grade 3 Follicular Lymphoma|Recurrent Mantle Cell Lymphoma|Refractory Chronic Lymphocytic…	Phase 1	2009-12-10	https://ClinicalTrials.gov/show/NCT01029366
NCT01087294	Administration of Anti-CD19-chimeric-antigen-receptor-transduced T Cells From the Original Transplant Donor to Patients With Recurrent or Persistent B-cell Malignancies After Allogeneic Stem Cell Transplantation	Recruiting	Leukemia, B-cell|Lymphoma, Hodgkins|Lymphoma, Non-hodgkins|Lymphoma, B-Cell	Phase 1	2010-03-16	https://ClinicalTrials.gov/show/NCT01087294
NCT01109095	CMV-specific Cytotoxic T Lymphocytes Expressing CAR Targeting HER2 in Patients With GBM	Completed	Glioblastoma Multiforme (GBM)	Phase 1	2010-04-22	https://ClinicalTrials.gov/show/NCT01109095
NCT01140373	Adoptive Transfer of Autologous T Cells Targeted to Prostate Specific Membrane Antigen (PSMA) for the Treatment of Castrate Metastatic Prostate Cancer (CMPC)	Active, not recruiting	Prostate Cancer	Phase 1	2010-06-09	https://ClinicalTrials.gov/show/NCT01140373
NCT01192464	EBV CTLs Expressing CD30 Chimeric Receptors For CD 30+ Lymphoma	Active, not recruiting	Hodgkin's Lymphoma|Non-Hodgkin's Lymphoma	Phase 1	2010-09-01	https://ClinicalTrials.gov/show/NCT01192464
NCT01218867	CAR T Cell Receptor Immunotherapy Targeting VEGFR2 for Patients With Metastatic Cancer	Terminated	Metastatic Cancer|Metastatic Melanoma|Renal Cancer	Phase 1|Phase 2	2010-10-11	https://ClinicalTrials.gov/show/NCT01218867
NCT01316146	Administration of T Lymphocytes for Hodgkin's Lymphoma and Non-Hodgkin's Lymphoma (CART CD30)	Active, not recruiting	Non-Hodgkin's Lymphoma|Hodgkin's Lymphoma	Phase 1	2011-03-16	https://ClinicalTrials.gov/show/NCT01316146
NCT01318317	Genetically Engineered Lymphocyte Therapy After Peripheral Blood Stem Cell Transplant in Treating Patients With High-Risk, Intermediate-Grade, B-cell Non-Hodgkin Lymphoma	Active, not recruiting	Recurrent Adult Diffuse Large Cell Lymphoma|Recurrent Adult Diffuse Mixed Cell Lymphoma|Recurrent Adult Diffuse Small Cleaved Cell Lymphoma|Recurrent Grade 3 Follicular Lymphoma|Recurrent Mantle Cell Lymphoma	Phase 1|Phase 2	2011-03-18	https://ClinicalTrials.gov/show/NCT01318317
NCT01355965	Autologous Redirected RNA Meso-CIR T Cells	Completed	Malignant Pleural Mesothelioma	Phase 1	2011-05-19	https://ClinicalTrials.gov/show/NCT01355965
NCT01430390	In Vitro Expanded Allogeneic Epstein-Barr Virus Specific Cytotoxic T-Lymphocytes (EBV-CTLs) Genetically Targeted to the CD19 Antigen in B-cell Malignancies	Recruiting	Acute Lymphocytic Leukemia|Lymphoma	Phase 1	2011-09-08	https://ClinicalTrials.gov/show/NCT01430390
NCT01454596	CAR T Cell Receptor Immunotherapy Targeting EGFRvIII for Patients With Malignant Gliomas Expressing EGFRvIII	Completed	Malignant Glioma|Glioblastoma|Brain Cancer|Gliosarcoma	Phase 1|Phase 2	2011-10-19	https://ClinicalTrials.gov/show/NCT01454596
NCT01475058	CD19 CAR T Cells for B Cell Malignancies After Allogeneic Transplant	Completed	Philadelphia Chromosome Negative Adult Precursor Acute Lymphoblastic Leukemia|Philadelphia Chromosome Positive Adult Precursor Acute Lymphoblastic Leukemia|Recurrent Adult Acute Lymphoblastic Leukemia|Recurrent Adult Diffuse Large Cell Lymphoma|Recurrent Adult Immunoblastic Large Cell Lymphoma|Recurrent Mantle Cell Lymphoma|Refractory Chronic Lymphocytic Leukemia	Phase 1|Phase 2	2011-11-21	https://ClinicalTrials.gov/show/NCT01475058
NCT01551043	Allo CART-19 Protocol	Terminated	Acute Lymphocytic Leukemia	Phase 1	2012-03-12	https://ClinicalTrials.gov/show/NCT01551043
NCT01583686	CAR T Cell Receptor Immunotherapy Targeting Mesothelin for Patients With Metastatic Cancer	Terminated	Cervical Cancer|Pancreatic Cancer|Ovarian Cancer|Mesothelioma|Lung Cancer	Phase 1|Phase 2	2012-04-24	https://ClinicalTrials.gov/show/NCT01583686
NCT01593696	Anti-CD19 White Blood Cells for Children and Young Adults With B Cell Leukemia or Lymphoma	Completed	ALL|B Cell Lymphoma|Leukemia|Large Cell Lymphoma|Non-Hodgkin Lymphoma	Phase 1	2012-05-08	https://ClinicalTrials.gov/show/NCT01593696
NCT01626495	Phase I/IIA Study of CART19 Cells for Patients With Chemotherapy Resistant or Refractory CD19+ Leukemia and Lymphoma	Completed	B Cell Leukemia|B Cell Lymphoma	Phase 1|Phase 2	2012-06-22	https://ClinicalTrials.gov/show/NCT01626495
NCT01683279	A Pediatric Trial of Genetically Modified Autologous T Cells Directed Against CD19 for Relapsed CD19+ Acute Lymphoblastic Leukemia	Active, not recruiting	B Cell Leukemia	Phase 1	2012-09-11	https://ClinicalTrials.gov/show/NCT01683279
NCT01747486	Dose Optimization Trial of CD19 Redirected Autologous T Cells	Completed	Adult Patients Who Have Relapsed or Refractory CLL (3rd Line) or SLL	Phase 2	2012-12-11	https://ClinicalTrials.gov/show/NCT01747486
NCT01815749	Genetically Modified T-cell Infusion Following Peripheral Blood Stem Cell Transplant in Treating Patients With Recurrent or High-Risk Non-Hodgkin Lymphoma	Active, not recruiting	Adult Grade III Lymphomatoid Granulomatosis|Cutaneous B-cell Non-Hodgkin Lymphoma|Extranodal Marginal Zone B-cell Lymphoma of Mucosa-associated Lymphoid Tissue|Intraocular Lymphoma|Nodal Marginal Zone B-cell Lymphoma|Post-transplant Lymphoproliferative Disorder|Recurrent Adult Burkitt Lymphoma|Recurrent Adult Diffuse Large Cell Lymphoma|Recurrent Adult Diffuse Mixed Cell Lymphoma|Recurrent Adult …	Phase 1	2013-03-21	https://ClinicalTrials.gov/show/NCT01815749
NCT01822652	3rd Generation GD-2 Chimeric Antigen Receptor and iCaspase Suicide Safety Switch, Neuroblastoma, GRAIN	Active, not recruiting	Neuroblastoma	Phase 1	2013-04-02	https://ClinicalTrials.gov/show/NCT01822652
NCT01837602	cMet CAR RNA T Cells Targeting Breast Cancer	Completed	Metastatic Breast Cancer|Triple Negative Breast Cancer	Phase 1	2013-04-23	https://ClinicalTrials.gov/show/NCT01837602
NCT01840566	High Dose Therapy and Autologous Stem Cell Transplantation Followed by Infusion of Chimeric Antigen Receptor (CAR) Modified T-Cells Directed Against CD19+ B-Cells for Relapsed and Refractory Aggressive B Cell Non-Hodgkin Lymphoma	Active, not recruiting	Non-Hodgkin's Lymphoma	Phase 1	2013-04-25	https://ClinicalTrials.gov/show/NCT01840566
NCT01853631	Activated T-Cells Expressing 2nd or 3rd Generation CD19-Specific CAR, Advanced B-Cell NHL, ALL, and CLL (SAGAN)	Recruiting	Non-Hodgkin Lymphoma|Chronic Lymphocytic Leukemia|Acute Lymphocytic Leukemia	Phase 1	2013-05-15	https://ClinicalTrials.gov/show/NCT01853631
NCT01860937	T-Lymphocytes Genetically Targeted to the B-Cell Specific Antigen CD19 in Pediatric and Young Adult Patients With Relapsed B-Cell Acute Lymphoblastic Leukemia	Active, not recruiting	Relapsed B-Cell Acute Lymphoblastic Leukemia	Phase 1	2013-05-23	https://ClinicalTrials.gov/show/NCT01860937
NCT01865617	Laboratory Treated T Cells in Treating Patients With Relapsed or Refractory Chronic Lymphocytic Leukemia, Non-Hodgkin Lymphoma, or Acute Lymphoblastic Leukemia	Active, not recruiting	CD19-Positive Neoplastic Cells Present|Recurrent Adult Acute Lymphoblastic Leukemia|Recurrent Chronic Lymphocytic Leukemia|Recurrent Diffuse Large B-Cell Lymphoma|Recurrent Mantle Cell Lymphoma|Recurrent Non-Hodgkin Lymphoma|Recurrent Small Lymphocytic Lymphoma|Refractory Acute Lymphoblastic Leukemia|Refractory Chronic Lymphocytic Leukemia|Refractory Diffuse Large B-Cell Lymphoma|Refractory Mantl…	Phase 1|Phase 2	2013-05-31	https://ClinicalTrials.gov/show/NCT01865617
NCT01897415	Autologous Redirected RNA Meso CAR T Cells for Pancreatic Cancer	Completed	Subjects With Metastatic Pancreatic Ductal Adenocarcinoma (PDA)	Phase 1	2013-07-12	https://ClinicalTrials.gov/show/NCT01897415
NCT01953900	iC9-GD2-CAR-VZV-CTLs/Refractory or Metastatic GD2-positive Sarcoma and Neuroblastoma	Active, not recruiting	Osteosarcoma|Neuroblastoma	Phase 1	2013-10-01	https://ClinicalTrials.gov/show/NCT01953900
NCT02028455	A Pediatric and Young Adult Trial of Genetically Modified T Cells Directed Against CD19 for Relapsed/Refractory CD19+ Leukemia	Recruiting	CD19+ Acute Leukemia	Phase 1|Phase 2	2014-01-07	https://ClinicalTrials.gov/show/NCT02028455
NCT02030847	Study of Redirected Autologous T Cells Engineered to Contain Anti-CD19 Attached to TCR and 4-1BB Signaling Domains in Patients With Chemotherapy Resistant or Refractory Acute Lymphoblastic Leukemia	Completed	Patients With B Cell ALL, Relapsed or Refractory, With no Available Curative Treatment Options	Phase 2	2014-01-09	https://ClinicalTrials.gov/show/NCT02030847
NCT02030834	Phase IIa Study of Redirected Autologous T Cells Engineered to Contain Anti-CD19 Attached to TCRz and 4-Signaling Domains in Patients With Chemotherapy Relapsed or Refractory CD19+ Lymphomas	Active, not recruiting	Non-Hodgkins Lymphoma (NHL) Patients, With CD19+B Cell Lymphomas	Phase 2	2014-01-09	https://ClinicalTrials.gov/show/NCT02030834
NCT02050347	Activated T Lymphocytes Expressing CARs, Relapsed CD19+ Malignancies Post-Allo HSCT(CARPASCIO)	Recruiting	Non-Hodgkin's Lymphoma|B-Cell ALL|B-Cell CLL	Phase 1	2014-01-30	https://ClinicalTrials.gov/show/NCT02050347
NCT02051257	Memory Enriched T Cells Following Stem Cell Transplant in Treating Patients With Recurrent B-Cell Non-Hodgkin Lymphoma	Active, not recruiting	Recurrent Diffuse Large B-Cell Lymphoma|Recurrent Mantle Cell Lymphoma|Refractory Diffuse Large B-Cell Lymphoma|Refractory Mantle Cell Lymphoma|Transformed Recurrent Non-Hodgkin Lymphoma	Phase 1	2014-01-31	https://ClinicalTrials.gov/show/NCT02051257
NCT02107963	A Phase I Trial of T Cells Expressing an Anti-GD2 Chimeric Antigen Receptor in Children and Young Adults With GD2+ Solid Tumors	Completed	Sarcoma|Osteosarcoma|Neuroblastoma|Melanoma	Phase 1	2014-04-09	https://ClinicalTrials.gov/show/NCT02107963
NCT02135406	CART-19 for Multiple Myeloma	Completed	Multiple Myeloma	Phase 1	2014-05-12	https://ClinicalTrials.gov/show/NCT02135406
NCT02146924	Cellular Immunotherapy in Treating Patients With High-Risk Acute Lymphoblastic Leukemia	Recruiting	B Acute Lymphoblastic Leukemia|Recurrent Acute Lymphoblastic Leukemia|Refractory Acute Lymphoblastic Leukemia	Phase 1	2014-05-26	https://ClinicalTrials.gov/show/NCT02146924
NCT02153580	Cellular Immunotherapy Following Chemotherapy in Treating Patients With Recurrent Non-Hodgkin Lymphomas, Chronic Lymphocytic Leukemia or B-Cell Prolymphocytic Leukemia	Recruiting	Post-transplant Lymphoproliferative Disorder|B-Cell Prolymphocytic Leukemia|Recurrent Adult Burkitt Lymphoma|Recurrent Adult Diffuse Large Cell Lymphoma|Recurrent Grade 1 Follicular Lymphoma|Recurrent Grade 2 Follicular Lymphoma|Recurrent Grade 3 Follicular Lymphoma|Recurrent Mantle Cell Lymphoma|Recurrent Marginal Zone Lymphoma|Recurrent Small Lymphocytic Lymphoma|Refractory Chronic Lymphocytic …	Phase 1	2014-06-03	https://ClinicalTrials.gov/show/NCT02153580
NCT02159716	CART-meso in Mesothelin Expressing Cancers	Completed	Metastatic Pancreatic (Ductal) Adenocarcinoma|Epithelial Ovarian Cancer|Malignant Epithelial Pleural Mesothelioma	Phase 1	2014-06-10	https://ClinicalTrials.gov/show/NCT02159716
NCT02159495	Genetically Modified T-cell Immunotherapy in Treating Patients With Relapsed/Refractory Acute Myeloid Leukemia and Persistent/Recurrent Blastic Plasmacytoid Dendritic Cell Neoplasm	Recruiting	Adult Acute Myeloid Leukemia in Remission|Acute Biphenotypic Leukemia|Early Relapse of Acute Myeloid Leukemia|Late Relapse of Acute Myeloid Leukemia|Recurrent Adult Acute Myeloid Leukemia|Secondary Acute Myeloid Leukemia|Blastic Plasmacytoid Dendritic Cell Neoplasm|Acute Myeloid Leukemia|Adult Acute Lymphoblastic Leukemia|Interleukin-3 Receptor Subunit Alpha Positive|Minimal Residual Disease|Refr…	Phase 1	2014-06-10	https://ClinicalTrials.gov/show/NCT02159495
NCT02203825	Safety Study of Chimeric Antigen Receptor Modified T-cells Targeting NKG2D-Ligands	Completed	Acute Myeloid Leukemia|Myelodysplastic Syndrome|Multiple Myeloma	Phase 1	2014-07-30	https://ClinicalTrials.gov/show/NCT02203825
NCT02209376	Autologous T Cells Redirected to EGFRVIII-With a Chimeric Antigen Receptor in Patients With EGFRVIII+ Glioblastoma	Terminated	Patients With Residual or Reccurent EGFRvIII+ Glioma	Phase 1	2014-08-05	https://ClinicalTrials.gov/show/NCT02209376
NCT02208362	Genetically Modified T-cells in Treating Patients With Recurrent or Refractory Malignant Glioma	Recruiting	Malignant Glioma|Refractory Brain Neoplasm|Recurrent Brain Neoplasm|Glioblastoma	Phase 1	2014-08-05	https://ClinicalTrials.gov/show/NCT02208362
NCT02215967	Study of T Cells Targeting B-Cell Maturation Antigen for Previously Treated Multiple Myeloma	Completed	Myeloma, Plasma-Cell|Myeloma-Multiple	Phase 1	2014-08-13	https://ClinicalTrials.gov/show/NCT02215967
NCT02274584	CAR T Cells Targeting CD30 Positive Lymphomas (4SCAR30273)	Unknown status	Lymphomas	Phase 1|Phase 2	2014-10-24	https://ClinicalTrials.gov/show/NCT02274584
NCT02277522	CD19 Redirected Autologous T Cells for Hodgkin Lymphoma	Terminated	Hodgkin Lymphoma With no Available Curative Treatment Options Who Have a Limited Prognosis	Early Phase 1	2014-10-29	https://ClinicalTrials.gov/show/NCT02277522
NCT02311621	Engineered Neuroblastoma Cellular Immunotherapy (ENCIT)-01	Recruiting	Neuroblastoma|Ganglioneuroblastoma	Phase 1	2014-12-08	https://ClinicalTrials.gov/show/NCT02311621
NCT02315612	Anti-CD22 Chimeric Receptor T Cells in Pediatric and Young Adults With Recurrent or Refractory CD22-expressing B Cell Malignancies	Recruiting	Follicular Lymphoma|ALL|NHL|Large Cell Lymphoma	Phase 1	2014-12-12	https://ClinicalTrials.gov/show/NCT02315612
NCT02348216	Safety and Efficacy of KTE-C19 in Adults With Refractory Aggressive Non-Hodgkin Lymphoma	Active, not recruiting	Refractory Diffuse Large B Cell Lymphoma (DLBCL)|Relapsed Diffuse Large B-Cell Lymphoma|Transformed Follicular Lymphoma (TFL)|Primary Mediastinal B-cell Lymphoma (PMBCL)|High Grade B-cell Lymphoma (HGBCL)	Phase 1|Phase 2	2015-01-28	https://ClinicalTrials.gov/show/NCT02348216
NCT02374333	Pilot Study of Redirected Autologous T Cells Engineered to Contain Humanized Anti-CD19 in Patients With Relapsed or Refractory CD19+ Leukemia and Lymphoma Previously Treated With Cell Therapy	Active, not recruiting	Acute Lymphocytic Leukemia|Diffuse Large Cell Lymphoma	Phase 1	2015-02-27	https://ClinicalTrials.gov/show/NCT02374333
NCT02388828	CART-meso Long-term Follow-up	Completed	Subjects Who Have Received Lentiviral-based CART-meso Therapy		2015-03-17	https://ClinicalTrials.gov/show/NCT02388828
NCT02414269	Malignant Pleural Disease Treated With Autologous T Cells Genetically Engineered to Target the Cancer-Cell Surface Antigen Mesothelin	Recruiting	Malignant Pleural Disease|Mesothelioma|Metastases|Lung Cancer|Breast Cancer	Phase 1|Phase 2	2015-04-10	https://ClinicalTrials.gov/show/NCT02414269
NCT02416466	CAR-T Hepatic Artery Infusions and Sir-Spheres for Liver Metastases	Completed	Liver Metastases	Phase 1	2015-04-15	https://ClinicalTrials.gov/show/NCT02416466
NCT02439788	3RD GENERATION GD2 SPECIFIC CHIMERIC ANTIGEN RECEPTOR TRANSDUCED AUTOLOGOUS NATURAL KILLER T-CELLS FOR NEUROBLASTOMA	Withdrawn	Neuroblastoma	Phase 1	2015-05-12	https://ClinicalTrials.gov/show/NCT02439788
NCT02442297	T Cells Expressing HER2-specific Chimeric Antigen Receptors(CAR) for Patients With HER2-Positive CNS Tumors	Recruiting	Brain Tumor, Recurrent|Brain Tumor, Refractory	Phase 1	2015-05-13	https://ClinicalTrials.gov/show/NCT02442297
NCT02445222	CAR-T Long Term Follow Up (LTFU) Study	Recruiting	Long Term Safety of Patients Receiving CAR-T in an Eligible Clinical Trial or Managed Access Program	Not Applicable	2015-05-15	https://ClinicalTrials.gov/show/NCT02445222
NCT02445248	Study of Efficacy and Safety of CTL019 in Adult DLBCL Patients	Active, not recruiting	Diffuse Large B-cell Lymphoma (DLBCL)	Phase 2	2015-05-15	https://ClinicalTrials.gov/show/NCT02445248
NCT02465983	Pilot Study of Autologous T-cells in Patients With Metastatic Pancreatic Cancer	Terminated	Pancreatic Cancer	Phase 1	2015-06-09	https://ClinicalTrials.gov/show/NCT02465983
NCT02473757	Gene Therapy Follow-up Protocol for People Previously Enrolled in CAR-T Cell Studies	Enrolling by invitation	Lyphoma, B-Cell|Leukemia, B-cell|Multiple Myeloma|Hematologic Malignancies		2015-06-17	https://ClinicalTrials.gov/show/NCT02473757
NCT02498912	Cyclophosphamide Followed by Intravenous and Intraperitoneal Infusion of Autologous T Cells Genetically Engineered to Secrete IL-12 and to Target the MUC16ecto Antigen in Patients With Recurrent MUC16ecto+ Solid Tumors	Recruiting	Solid Tumors	Phase 1	2015-07-15	https://ClinicalTrials.gov/show/NCT02498912
NCT02529813	CD19-Specific T-cells in Treating Patients With Advanced Lymphoid Malignancies	Active, not recruiting	Acute Biphenotypic Leukemia|Acute Lymphoblastic Leukemia|Blasts 5 Percent or More of Bone Marrow Nucleated Cells|CD19 Positive|Minimal Residual Disease|Non-Hodgkin Lymphoma|Small Lymphocytic Lymphoma|Stage III Chronic Lymphocytic Leukemia|Stage IV Chronic Lymphocytic Leukemia	Phase 1	2015-08-20	https://ClinicalTrials.gov/show/NCT02529813
NCT02535364	Study Evaluating the Efficacy and Safety of JCAR015 in Adult B-cell Acute Lymphoblastic Leukemia (B-ALL)	Terminated	Acute Lymphoblastic Leukemia	Phase 2	2015-08-28	https://ClinicalTrials.gov/show/NCT02535364
NCT02546167	CART-BCMA Cells for Multiple Myeloma	Active, not recruiting	Multiple Myeloma	Phase 1	2015-09-10	https://ClinicalTrials.gov/show/NCT02546167
NCT02588456	Pilot Study of Autologous Anti-CD22 Chimeric Antigen Receptor Redirected T Cells In Patients With Chemotherapy Resistant Or Refractory Acute Lymphoblastic Leukemia	Terminated	Relapsed or Refractory B-cell Acute Lymphoblastic Leukemia	Phase 1	2015-10-27	https://ClinicalTrials.gov/show/NCT02588456
NCT02601313	A Phase 2 Multicenter Study Evaluating Subjects With Relapsed/Refractory Mantle Cell Lymphoma ( ZUMA-2 )	Active, not recruiting	Relapsed/Refractory Mantle Cell Lymphoma	Phase 2	2015-11-10	https://ClinicalTrials.gov/show/NCT02601313
NCT02623582	CD123 Redirected Autologous T Cells for AML	Terminated	Relapsed or Refractory Acute Myeloid Leukemia	Early Phase 1	2015-12-07	https://ClinicalTrials.gov/show/NCT02623582
NCT02624258	Pilot Study of Non-Viral, RNA-Redirected Autologous T Cells in Patients With Refractory or Relapsed Hodgkin Lymphoma	Terminated	Hodgkin Lymphoma	Early Phase 1	2015-12-08	https://ClinicalTrials.gov/show/NCT02624258
NCT02631044	Study Evaluating the Safety and Pharmacokinetics of JCAR017 in B-cell Non-Hodgkin Lymphoma (TRANSCEND-NHL-001)	Recruiting	Non-Hodgkin Lymphoma|Diffuse Large B Cell Lymphoma|Follicular Lymphoma|Mantle-cell Lymphoma|Primary Mediastinal B-cell Lymphoma	Phase 1	2015-12-15	https://ClinicalTrials.gov/show/NCT02631044
NCT02640209	Pilot Trial Of Autologous T Cells Engineered To Express Anti-CD19 Chimeric Antigen Receptor (CART19)In Combination With Ibrutinib In Patients With Relapsed Or Refractory CD19+ Chronic Lymphocytic Leukemia (CLL)Or Small Lymphocytic Lymphoma (SLL)	Terminated	LYMPHOCYTIC LEUKEMIA (CLL) OR SMALL LYMPHOCYTIC LYMPHOMA (SLL)	Early Phase 1	2015-12-28	https://ClinicalTrials.gov/show/NCT02640209
NCT02650414	CD22 Redirected Autologous T Cells for ALL	Recruiting	B Cell Leukemias|B Cell Lymphomas	Phase 1	2016-01-08	https://ClinicalTrials.gov/show/NCT02650414
NCT02658929	Study of bb2121 in Multiple Myeloma	Active, not recruiting	Multiple Myeloma	Phase 1	2016-01-20	https://ClinicalTrials.gov/show/NCT02658929
NCT02659943	T Cells Expressing a Fully-human AntiCD19 Chimeric Antigen Receptor for Treating B-cell Malignancies	Active, not recruiting	Lymphoma, B-Cell|Lymphoma, Non-hodgkins	Phase 1	2016-01-21	https://ClinicalTrials.gov/show/NCT02659943
NCT02663297	Administration of T Lymphocytes for Prevention of Relapse of Lymphomas	Recruiting	Hodgkin Disease|Lymphoma|Lymphoma, Non-Hodgkin|Immune System Diseases|Immunoproliferative Disorders|Lymphatic Diseases|Lymphoproliferative Disorders|Neoplasms|Neoplasms by Histologic Type	Phase 1	2016-01-26	https://ClinicalTrials.gov/show/NCT02663297
NCT02664363	EGFRvIII CAR T Cells for Newly-Diagnosed WHO Grade IV Malignant Glioma	Terminated	Glioblastoma|Gliosarcoma	Phase 1	2016-01-27	https://ClinicalTrials.gov/show/NCT02664363
NCT02666248	Long-term Follow-up of Subjects Exposed to Lentiviral-based CART-EGFRvIII Gene-modified Cellular Therapy Products in Cancer Studies	Completed	Subjects Entering Into This Protocol Will be Followed for up to 15 Years After Initial CART-EGFRvIII Infusion		2016-01-28	https://ClinicalTrials.gov/show/NCT02666248
NCT02690545	Study of CD30 CAR for Relapsed/Refractory CD30+ HL and CD30+ NHL	Recruiting	Lymphoma|Lymphoma, Non-Hodgkin|Immune System Diseases|Immunoproliferative Disorders|Lymphatic Diseases|Lymphoproliferative Disorders|Neoplasms|Neoplasms by Histologic Type	Phase 1|Phase 2	2016-02-24	https://ClinicalTrials.gov/show/NCT02690545
NCT02706392	Genetically Modified T-Cell Therapy in Treating Patients With Advanced ROR1+ Malignancies	Recruiting	Estrogen Receptor Negative|HER2/Neu Negative|Progesterone Receptor Negative|Recurrent Adult Acute Lymphoblastic Leukemia|Recurrent Mantle Cell Lymphoma|Refractory Chronic Lymphocytic Leukemia|Stage IV Breast Cancer AJCC v6 and v7|Stage IV Non-Small Cell Lung Cancer AJCC v7|Triple-Negative Breast Carcinoma	Phase 1	2016-03-11	https://ClinicalTrials.gov/show/NCT02706392
NCT02706405	JCAR014 and Durvalumab in Treating Patients With Relapsed or Refractory B-cell Non-Hodgkin Lymphoma	Recruiting	Diffuse Large B-Cell Lymphoma, Not Otherwise Specified|Recurrent Diffuse Large B-Cell Lymphoma|Recurrent Primary Mediastinal (Thymic) Large B-Cell Cell Lymphoma|Refractory Diffuse Large B-Cell Lymphoma	Phase 1	2016-03-11	https://ClinicalTrials.gov/show/NCT02706405
NCT02744287	Use of Ligand-Inducible Autologous T Cells Engineered to Target PSCA on Tumor Cells in Selected Advanced Solid Tumors	Recruiting	Pancreatic Adenocarcinoma|Gastric Adenocarcinoma|Prostate Adenocarcinoma	Phase 1|Phase 2	2016-04-20	https://ClinicalTrials.gov/show/NCT02744287
NCT02792114	T-Cell Therapy for Advanced Breast Cancer	Recruiting	Breast Cancer|Metastatic HER2-negative Breast	Phase 1	2016-06-07	https://ClinicalTrials.gov/show/NCT02792114
NCT02794246	CART-19 Post-ASCT for Multiple Myeloma	Terminated	Multiple Myeloma	Phase 2	2016-06-09	https://ClinicalTrials.gov/show/NCT02794246
NCT02830724	Administering Peripheral Blood Lymphocytes Transduced With a CD70-Binding Chimeric Antigen Receptor to People With CD70 Expressing Cancers	Recruiting	Pancreatic Cancer|Renal Cell Cancer|Breast Cancer|Melanoma|Ovarian Cancer	Phase 1|Phase 2	2016-07-13	https://ClinicalTrials.gov/show/NCT02830724
NCT02850536	CAR-T Hepatic Artery Infusions or Pancreatic Venous Infusions for CEA-Expressing Liver Metastases or Pancreas Cancer	Active, not recruiting	Liver Metastases	Phase 1	2016-08-01	https://ClinicalTrials.gov/show/NCT02850536
NCT02905188	Glypican 3-specific Chimeric Antigen Receptor Expressing T Cells for Hepatocellular Carcinoma (GLYCAR)	Recruiting	Hepatocellular Carcinoma	Phase 1	2016-09-19	https://ClinicalTrials.gov/show/NCT02905188
NCT02906371	Study of the Tocilizumab Optimization Timing for CART19 Associated Cytokine Release Syndrome	Active, not recruiting	Lymphoblastic Leukemia, Acute, Childhood	Not Applicable	2016-09-20	https://ClinicalTrials.gov/show/NCT02906371
NCT02917083	CD30 CAR T Cells, Relapsed CD30 Expressing Lymphoma (RELY-30)	Recruiting	Hodgkin's Lymphoma|Non-Hodgkin Lymphoma	Phase 1	2016-09-28	https://ClinicalTrials.gov/show/NCT02917083
NCT02926833	Safety and Efficacy of KTE-C19 in Combination With Atezolizumab in Adults With Refractory Diffuse Large B-Cell Lymphoma (DLBCL)	Active, not recruiting	Refractory Diffuse Large B Cell Lymphoma	Phase 1|Phase 2	2016-10-06	https://ClinicalTrials.gov/show/NCT02926833
NCT02932956	Glypican 3-specific Chimeric Antigen Receptor Expressed in T Cells for Patients With Pediatric Solid Tumors (GAP)	Recruiting	Liver Cancer	Phase 1	2016-10-13	https://ClinicalTrials.gov/show/NCT02932956
NCT02935543	CART19 in Adult Patients With Minimal Residual Disease During Upfront Treatment for ALL	Terminated	Leukemia, Acute Lymphoblastic	Phase 2	2016-10-17	https://ClinicalTrials.gov/show/NCT02935543
NCT03016377	Administration of Autologous CAR-T CD19 Antigen With Inducible Safety Switch in Patients With Relapsed/Refractory ALL	Recruiting	Acute Lymphoblastic Leukemia|Immune System Diseases|Immunoproliferative Disorders	Phase 1|Phase 2	2017-01-10	https://ClinicalTrials.gov/show/NCT03016377
NCT03019055	Study of CAR-20/19-T Cells in Patients With Relapsed Refractory B Cell	Active, not recruiting	CLL/SLL|Lymphomas Non-Hodgkin's B-Cell	Phase 1	2017-01-12	https://ClinicalTrials.gov/show/NCT03019055
NCT03049449	T Cells Expressing a Fully-Human Anti-CD30 Chimeric Antigen Receptor for Treating CD30-Expressing Lymphomas	Recruiting	Lymphoma, Large-Cell, Anaplasitc|Hodgkin Disease|Lymphoma, Hodgkins|Enteropathy-Associated T-Cell Lymphoma	Phase 1	2017-02-10	https://ClinicalTrials.gov/show/NCT03049449
NCT03054298	CAR T Cells in Mesothelin Expressing Cancers	Recruiting	Lung Adenocarcinoma|Ovarian Cancer|Peritoneal Carcinoma|Fallopian Tube Cancer|Mesotheliomas Pleural|Mesothelioma Peritoneum	Phase 1	2017-02-15	https://ClinicalTrials.gov/show/NCT03054298
NCT03060356	Autologous T Cells Expressing MET scFv CAR (RNA CART-cMET)	Terminated	Malignant Melanoma|Breast Cancer	Early Phase 1	2017-02-23	https://ClinicalTrials.gov/show/NCT03060356
NCT03070327	BCMA Targeted CAR T Cells With or Without Lenalidomide for the Treatment of Multiple Myeloma	Active, not recruiting	Multiple Myeloma	Phase 1	2017-03-03	https://ClinicalTrials.gov/show/NCT03070327
NCT03081910	Autologous T-Cells Expressing a Second Generation CAR for Treatment of T-Cell Malignancies Expressing CD5 Antigen	Recruiting	T-cell Acute Lymphoblastic Lymphoma|T-non-Hodgkin Lymphoma|T-cell Acute Lymphoblastic Leukemia	Phase 1	2017-03-16	https://ClinicalTrials.gov/show/NCT03081910
NCT03085173	A Trial of "Armored" CAR T Cells Targeting CD19 For Patients With Relapsed CD19+ Hematologic Malignancies	Recruiting	Chronic Lymphocytic Leukemia (CLL)|Relapsed|Refractory	Phase 1	2017-03-21	https://ClinicalTrials.gov/show/NCT03085173
NCT03089203	CART-PSMA-TGF尾RDN Cells for Castrate-Resistant Prostate Cancer	Recruiting	Prostate Cancer	Phase 1	2017-03-24	https://ClinicalTrials.gov/show/NCT03089203
NCT03103971	huJCAR014 CAR-T Cells in Treating Adult Patients With Relapsed or Refractory B-Cell Non-Hodgkin Lymphoma or Acute Lymphoblastic Leukemia	Recruiting	Adult B Acute Lymphoblastic Leukemia|BCL2 Gene Rearrangement|BCL6 Gene Rearrangement|CD19 Positive|Diffuse Large B-Cell Lymphoma, Not Otherwise Specified|MYC Gene Rearrangement|Recurrent Adult Acute Lymphoblastic Leukemia|Recurrent B-Cell Non-Hodgkin Lymphoma|Recurrent Diffuse Large B-Cell Lymphoma|Recurrent Primary Mediastinal (Thymic) Large B-Cell Cell Lymphoma|Refractory Adult Acute Lymphoblas…	Phase 1	2017-04-07	https://ClinicalTrials.gov/show/NCT03103971
NCT03105336	A Phase 2 Multicenter Study of Axicabtagene Ciloleucel in Subjects With Relapsed/Refractory Indolent Non-Hodgkin Lymphoma	Recruiting	Follicular Lymphoma|Marginal Zone Lymphoma|Indolent Non-Hodgkin Lymphoma	Phase 2	2017-04-07	https://ClinicalTrials.gov/show/NCT03105336
NCT03126864	Study of Adoptive Cellular Therapy Using Autologous T Cells Transduced With Lentivirus to Express a CD33 Specific Chimeric Antigen Receptor in Patients With Relapsed or Refractory CD33-Positive Acute Myeloid Leukemia	Terminated	Hematopoietic/Lymphoid Cancer|Acute Myeloid Leukemia	Phase 1	2017-04-24	https://ClinicalTrials.gov/show/NCT03126864
NCT03186118	Pilot Study of T-APCs Following CAR T Cell Immunotherapy for CD19+ Leukemia	Recruiting	CD 19+ Acute Leukemia	Phase 1	2017-06-14	https://ClinicalTrials.gov/show/NCT03186118
NCT03190278	Study Evaluating Safety and Efficacy of UCART123 in Patients With Relapsed/ Refractory Acute Myeloid Leukemia	Recruiting	Relapsed/Refractory Acute Myeloid Leukemia	Phase 1	2017-06-16	https://ClinicalTrials.gov/show/NCT03190278
NCT03203369	Study to Evaluate the Safety and Clinical Activity of UCART123 in Patients With BPDCN	Terminated	Blastic Plasmacytoid Dendritic Cell Neoplasm (BPDCN)	Phase 1	2017-06-29	https://ClinicalTrials.gov/show/NCT03203369
NCT03226704	Leukapheresis for CAR-Therapy Manufacturing	Recruiting	Leukemia|Lymphoma|Acute Lymphoblastic Leukemia|Diffuse Large B-Cell Lymphoma|Non-Hodgkin's Lymphoma		2017-07-24	https://ClinicalTrials.gov/show/NCT03226704
NCT03233854	CD19/CD22 Chimeric Antigen Receptor(CAR) T Cells in Adults With Recurrent/Refractory B Cell Malignancies	Recruiting	B Acute Lymphoblastic Leukemia|CD19 Positive|Diffuse Large B-Cell Lymphoma Associated With Chronic Inflammation|Diffuse Large B-Cell Lymphoma, Not Otherwise Specified|Epstein-Barr Virus Positive Diffuse Large B-Cell Lymphoma of the Elderly|Minimal Residual Disease|Philadelphia Chromosome Positive|Recurrent Diffuse Large B-Cell Lymphoma|Recurrent Mediastinal (Thymic) Large B-Cell Cell Lymphoma|Ref…	Phase 1	2017-07-31	https://ClinicalTrials.gov/show/NCT03233854
NCT03241940	Phase I CD19/CD22 Chimeric Antigen Receptor T Cells in Peds Recurrent/Refractory B Cell Malignancies	Recruiting	B Acute Lymphoblastic Leukemia|CD19 Positive|Minimal Residual Disease|Philadelphia Chromosome Positive|Recurrent Adult Acute Lymphoblastic Leukemia|Recurrent Childhood Acute Lymphoblastic Leukemia|Refractory Acute Lymphoblastic Leukemia	Phase 1	2017-08-08	https://ClinicalTrials.gov/show/NCT03241940
NCT03244306	A Phase 1 Study of CD22-CAR TCell Immunotherapy for CD22+ Leukemia and Lymphoma	Active, not recruiting	Leukemia	Phase 1	2017-08-09	https://ClinicalTrials.gov/show/NCT03244306
NCT03274219	Study of bb21217 in Multiple Myeloma	Recruiting	Multiple Myeloma	Phase 1	2017-09-06	https://ClinicalTrials.gov/show/NCT03274219
NCT03277729	A Phase I/II Study to Evaluate the Safety of Cellular Immunotherapy Using Autologous T Cells Engineered to Express a CD20-Specific Chimeric Antigen Receptor for Patients With Relapsed or Refractory B Cell Non-Hodgkin Lymphomas	Recruiting	CD20 Positive|Recurrent B-Cell Non-Hodgkin Lymphoma|Recurrent Chronic Lymphocytic Leukemia|Recurrent Diffuse Large B-Cell Lymphoma|Recurrent Follicular Lymphoma|Recurrent Lymphoplasmacytic Lymphoma|Recurrent Mantle Cell Lymphoma|Recurrent Marginal Zone Lymphoma|Refractory B-Cell Non-Hodgkin Lymphoma|Refractory Diffuse Large B-Cell Lymphoma|Refractory Follicular Lymphoma|Refractory Lymphoplasmacyt…	Phase 1|Phase 2	2017-09-11	https://ClinicalTrials.gov/show/NCT03277729
NCT03283631	Intracerebral EGFR-vIII CAR-T Cells for Recurrent GBM	Suspended	Recurrent Glioblastoma|Recurrent Gliosarcoma	Phase 1	2017-09-14	https://ClinicalTrials.gov/show/NCT03283631
NCT03287817	CD19/22 CAR T Cells (AUTO3) for the Treatment of Diffuse Large B Cell Lymphoma	Recruiting	Diffuse Large B Cell Lymphoma|Relapsed Diffuse Large B-Cell Lymphoma|Refractory Diffuse Large B-Cell Lymphoma|DLBCL	Phase 1|Phase 2	2017-09-19	https://ClinicalTrials.gov/show/NCT03287817
NCT03288493	P-BCMA-101 Tscm CAR-T Cells in the Treatment of Patients With Multiple Myeloma (MM)	Recruiting	Multiple Myeloma	Phase 1|Phase 2	2017-09-20	https://ClinicalTrials.gov/show/NCT03288493
NCT03294954	GD2 Specific CAR and Interleukin-15 Expressing Autologous NKT Cells to Treat Children With Neuroblastoma	Recruiting	Neuroblastoma	Phase 1	2017-09-27	https://ClinicalTrials.gov/show/NCT03294954
NCT03310619	A Safety and Efficacy Trial of JCAR017 Combinations in Subjects With Relapsed/Refractory B-cell Malignancies (PLATFORM)	Recruiting	Lymphoma, Non-Hodgkin|Lymphoma, Large B-Cell, Diffuse|Lymphoma, Follicular	Phase 1|Phase 2	2017-10-16	https://ClinicalTrials.gov/show/NCT03310619
NCT03318861	Study to Evaluate the Safety and Efficacy of KITE-585 in Participants With Relapsed/Refractory Multiple Myeloma	Active, not recruiting	Relapsed/Refractory Multiple Myeloma	Phase 1	2017-10-24	https://ClinicalTrials.gov/show/NCT03318861
NCT03323944	CAR T Cell Immunotherapy for Pancreatic Cancer	Active, not recruiting	Pancreatic Cancer|Cancer of the Pancreas	Phase 1	2017-10-27	https://ClinicalTrials.gov/show/NCT03323944
NCT03330691	A Feasibility and Safety Study of Dual Specificity CD19 and CD22 CAR-T Cell Immunotherapy for CD19+CD22+ Leukemia	Active, not recruiting	Leukemia|Lymphoma	Phase 1	2017-11-06	https://ClinicalTrials.gov/show/NCT03330691
NCT03331198	Study Evaluating Safety and Efficacy of JCAR017 in Subjects With Relapsed or Refractory Chronic Lymphocytic Leukemia (CLL) or Small Lymphocytic Lymphoma (SLL)	Recruiting	Leukemia, Lymphocytic, Chronic, B-Cell|Lymphoma, Small Lymphocytic	Phase 1|Phase 2	2017-11-06	https://ClinicalTrials.gov/show/NCT03331198
NCT03338972	Immunotherapy With BCMA CAR-T Cells in Treating Patients With BCMA Positive Relapsed or Refractory Multiple Myeloma	Recruiting	Recurrent Plasma Cell Myeloma|Refractory Plasma Cell Myeloma	Phase 1	2017-11-09	https://ClinicalTrials.gov/show/NCT03338972
NCT03361748	Efficacy and Safety Study of bb2121 in Subjects With Relapsed and Refractory Multiple Myeloma	Active, not recruiting	Multiple Myeloma	Phase 2	2017-12-05	https://ClinicalTrials.gov/show/NCT03361748
NCT03375619	Long-term Follow-up Study of Patients Receiving CAR-20/19-T Cells	Recruiting	Chronic Lymphocytic Leukemia|Lymphomas Non-Hodgkin's B-Cell|Lymphoma, Small Lymphocytic		2017-12-18	https://ClinicalTrials.gov/show/NCT03375619
NCT03389230	Memory-Enriched T Cells in Treating Patients With Recurrent or Refractory Grade III-IV Glioma	Recruiting	Glioblastoma|Malignant Glioma|Recurrent Glioma|Refractory Glioma|WHO Grade III Glioma	Phase 1	2018-01-03	https://ClinicalTrials.gov/show/NCT03389230
NCT03392064	A Phase 1 Study Evaluating the Safety, Tolerability and Efficacy of AMG 119 in Subjects With RR SCLC	Active, not recruiting	Small Cell Lung Cancer	Phase 1	2018-01-05	https://ClinicalTrials.gov/show/NCT03392064
NCT03430011	Study Evaluating the Safety and Efficacy of JCARH125 in Subjects With Relapsed and/or Refractory Multiple Myeloma	Recruiting	Multiple Myeloma	Phase 1|Phase 2	2018-02-12	https://ClinicalTrials.gov/show/NCT03430011
NCT03434769	AntiCD19 Chimeric Antigen Receptor T Cells for Relapsed or Refractory Non Hodgkin Lymphoma	Recruiting	Non-Hodgkin Lymphoma	Phase 1	2018-02-15	https://ClinicalTrials.gov/show/NCT03434769
NCT03436771	Long-term Follow-up Study for Patients Previously Treated With a Juno CAR T-Cell Product	Terminated	Non Hodgkin Lymphoma|Multiple Myeloma|Chronic Lymphocytic Leukemia|Diffuse Large B Cell Lymphoma|Mantle Cell Lymphoma|Follicular Lymphoma		2018-02-19	https://ClinicalTrials.gov/show/NCT03436771
NCT03435796	Long-Term Follow-up Protocol for Subjects Treated With Gene-Modified T Cells	Recruiting	Neoplasms	Phase 2|Phase 3	2018-02-19	https://ClinicalTrials.gov/show/NCT03435796
NCT03448393	CD19/CD22 Chimeric Antigen Receptor (CAR) T Cells in Children and Young Adults With Recurrent or Refractory CD19/CD22-expressing B Cell Malignancies	Recruiting	Acute Lymphoid Leukemia|B-Cell Leukemia|Leukemia, Lymphocytic, B Cell|B-Cell Lymphoma|Lymphoma, Non-Hodgkin	Phase 1	2018-02-28	https://ClinicalTrials.gov/show/NCT03448393
NCT03448978	Autologous CD8+ T-cells Expressing an Anti-BCMA CAR in Patients With Myeloma	Recruiting	Multiple Myeloma	Phase 1|Phase 2	2018-02-28	https://ClinicalTrials.gov/show/NCT03448978
NCT03464916	Study to Evaluate the Safety and Efficacy of Anti-CD38 CAR-T in Relapsed or Refractory Multiple Myeloma Patients	Recruiting	Relapsed or Refractory Multiple Myeloma	Phase 1	2018-03-14	https://ClinicalTrials.gov/show/NCT03464916
NCT03483103	Lisocabtagene Maraleucel (JCAR017) as Second-Line Therapy (TRANSCEND-PILOT-017006)	Recruiting	Lymphoma, Non-Hodgkin|Lymphoma, Nonhodgkin|Lymphoma, B-Cell|Lymphoma, Large B-Cell, Diffuse	Phase 2	2018-03-30	https://ClinicalTrials.gov/show/NCT03483103
NCT03500991	HER2-specific CAR T Cell Locoregional Immunotherapy for HER2-positive Recurrent/Refractory Pediatric CNS Tumors	Recruiting	Central Nervous System Tumor, Pediatric|Glioma|Ependymoma|Medulloblastoma|Germ Cell Tumor|Atypical Teratoid/Rhabdoid Tumor|Primitive Neuroectodermal Tumor|Choroid Plexus Carcinoma|Pineoblastoma	Phase 1	2018-04-18	https://ClinicalTrials.gov/show/NCT03500991
NCT03502577	BCMA-Specific CAR T-Cells Combined With a Gamma Secretase Inhibitor (JSMD194) to Treat Relapsed or Persistent Multiple Myeloma	Recruiting	Recurrent Plasma Cell Myeloma|Refractory Plasma Cell Myeloma	Phase 1	2018-04-18	https://ClinicalTrials.gov/show/NCT03502577
NCT03548207	A Study of JNJ-68284528, a Chimeric Antigen Receptor T Cell (CAR-T) Therapy Directed Against B-Cell Maturation Antigen (BCMA) in Participants With Relapsed or Refractory Multiple Myeloma	Recruiting	Multiple Myeloma	Phase 1|Phase 2	2018-06-07	https://ClinicalTrials.gov/show/NCT03548207
NCT03549442	Up-front CART-BCMA With or Without huCART19 in High-risk Multiple Myeloma	Recruiting	Multiple Myeloma	Phase 1	2018-06-08	https://ClinicalTrials.gov/show/NCT03549442
NCT03570892	Tisagenlecleucel in Adult Patients With Aggressive B-cell Non-Hodgkin Lymphoma	Recruiting	Non-Hodgkin Lymphoma	Phase 3	2018-06-27	https://ClinicalTrials.gov/show/NCT03570892
NCT03573700	Evaluation of CD19-Specific CAR Engineered Autologous T-Cells for Treatment of Relapsed/Refractory CD19+ Acute Lymphoblastic Leukemia	Recruiting	Acute Lymphoblastic Leukemia, in Relapse|Acute Lymphoblastic Leukemia, Refractory	Phase 1|Phase 2	2018-06-29	https://ClinicalTrials.gov/show/NCT03573700
NCT03579888	CD19-Specific T Cells Post AlloSCT	Not yet recruiting	B Acute Lymphoblastic Leukemia With t(v;11q23.3); KMT2A Rearranged|Recurrent B Acute Lymphoblastic Leukemia|Recurrent Chronic Lymphocytic Leukemia|Recurrent Diffuse Large B-Cell Lymphoma, Not Otherwise Specified|Recurrent Mantle Cell Lymphoma|Recurrent Non-Hodgkin Lymphoma|Recurrent Ph-Like Acute Lymphoblastic Leukemia|Recurrent Primary Mediastinal (Thymic) Large B-Cell Cell Lymphoma|Recurrent Sm…	Phase 1	2018-07-09	https://ClinicalTrials.gov/show/NCT03579888
NCT03585764	MOv19-BBz CAR T Cells in aFR Expressing Recurrent High Grade Serous Ovarian, Fallopian Tube, or Primary Peritoneal Cancer	Recruiting	Ovarian Cancer|Fallopian Tube Cancer|Primary Peritoneal Carcinoma	Phase 1	2018-07-13	https://ClinicalTrials.gov/show/NCT03585764
NCT03594162	Compassionate Use of CAR T Cells Targeting the CD19 Antigen and Containing the Inducible Caspase 9 Safety Switch	No longer available	Acute Lymphoblastic Leukemia|Immune System Diseases|Immunoproliferative Disorders		2018-07-20	https://ClinicalTrials.gov/show/NCT03594162
NCT03602157	Study of CAR-T Cells Expressing CD30 and CCR4 for r/r CD30+ HL and CTCL	Recruiting	Lymphoma|Immune System Diseases|Immunoproliferative Disorders|Lymphatic Diseases|Lymphoproliferative Disorders|Neoplasms|Cutaneous Lymphoma|Cutaneous Anaplastic Large Cell Lymphoma|Mycosis Fungoides|Sezary Syndrome|Lymphomatoid Papulosis|Cutaneous T Cell Lymphoma|Gray Zone Lymphoma	Phase 1	2018-07-26	https://ClinicalTrials.gov/show/NCT03602157
NCT03601078	An Efficacy and Safety Study of bb2121 in Subjects With Relapsed and Refractory Multiple Myeloma and in Subjects With High-Risk Multiple Myeloma	Recruiting	Multiple Myeloma	Phase 2	2018-07-26	https://ClinicalTrials.gov/show/NCT03601078
NCT03601442	CTL019 Out of Specification MAP for ALL or DLBCL Patients	Available	Acute Lymphoblastic Leukemia (ALL)|Diffuse Large B-cell Lymphoma (DLBCL)		2018-07-26	https://ClinicalTrials.gov/show/NCT03601442
NCT03602612	T Cells Expressing a Novel Fully-Human Anti-BCMA CAR for Treating Multiple Myeloma	Recruiting	Myeloma-Multiple|Myeloma, Plasma-Cell	Phase 1	2018-07-27	https://ClinicalTrials.gov/show/NCT03602612
NCT03617198	CD4 CAR+ ZFN-modified T Cells in HIV Therapy	Recruiting	Hiv	Phase 1	2018-08-06	https://ClinicalTrials.gov/show/NCT03617198
NCT03618381	EGFR806 CAR T Cell Immunotherapy for Recurrent/Refractory Solid Tumors in Children and Young Adults	Recruiting	Pediatric Solid Tumor|Germ Cell Tumor|Retinoblastoma|Hepatoblastoma|Wilms Tumor|Rhabdoid Tumor|Carcinoma|Osteosarcoma|Ewing Sarcoma|Rhabdomyosarcoma|Synovial Sarcoma|Clear Cell Sarcoma|Malignant Peripheral Nerve Sheath Tumors|Desmoplastic Small Round Cell Tumor|Soft Tissue Sarcoma|Neuroblastoma	Phase 1	2018-08-07	https://ClinicalTrials.gov/show/NCT03618381
NCT03620058	CART22 Alone or in Combination With huCART19 for ALL	Recruiting	Chemotherapy Resistant Acute Lymphoblastic Leukemia|Refractory Acute Lymphoblastic Leukemia	Phase 1	2018-08-08	https://ClinicalTrials.gov/show/NCT03620058
NCT03624036	Safety and Efficacy of KTE-X19 in Adults With Relapsed/Refractory Chronic Lymphocytic Leukemia	Active, not recruiting	Relapsed/Refractory Chronic Lymphocytic Leukemia	Phase 1|Phase 2	2018-08-09	https://ClinicalTrials.gov/show/NCT03624036
NCT03635632	C7R-GD2.CART Cells for Patients With Relapsed or Refractory Neuroblastoma and Other GD2 Positive Cancers (GAIL-N)	Recruiting	Relapsed Neuroblastoma|Refractory Neuroblastoma|Relapsed Osteosarcoma|Relapsed Ewing Sarcoma|Relapsed Rhabdomyosarcoma|Uveal Melanoma|Phyllodes Breast Tumor	Phase 1	2018-08-17	https://ClinicalTrials.gov/show/NCT03635632
NCT03638167	EGFR806-specific CAR T Cell Locoregional Immunotherapy for EGFR-positive Recurrent or Refractory Pediatric CNS Tumors	Recruiting	Central Nervous System Tumor, Pediatric|Glioma|Ependymoma|Medulloblastoma|Germ Cell Tumor|Atypical Teratoid/Rhabdoid Tumor|Primitive Neuroectodermal Tumor|Choroid Plexus Carcinoma|Pineoblastoma	Phase 1	2018-08-20	https://ClinicalTrials.gov/show/NCT03638167
NCT03642626	MT2017-45: CAR-T Cell Therapy for Heme Malignancies	Recruiting	Acute Lymphoblastic Leukemia|Large B-cell Lymphoma		2018-08-22	https://ClinicalTrials.gov/show/NCT03642626
NCT03651128	Efficacy and Safety Study of bb2121 Versus Standard Regimens in Subjects With Relapsed and Refractory Multiple Myeloma (RRMM)	Recruiting	Multiple Myeloma	Phase 3	2018-08-29	https://ClinicalTrials.gov/show/NCT03651128
NCT03666000	Dose-escalation Study of Safety of PBCAR0191 in Patients With r/r NHL and r/r B-cell ALL	Recruiting	Non-Hodgkin Lymphoma|B-cell Acute Lymphoblastic Leukemia	Phase 1|Phase 2	2018-09-11	https://ClinicalTrials.gov/show/NCT03666000
NCT03672318	Study of ATLCAR.CD138 Cells for Relapsed/Refractory Multiple Myeloma	Recruiting	Multiple Myeloma|Immune System Diseases	Phase 1	2018-09-14	https://ClinicalTrials.gov/show/NCT03672318
NCT03682744	CAR-T Intraperitoneal Infusions for CEA-Expressing Adenocarcinoma Peritoneal Metastases or Malignant Ascites (IPC)	Active, not recruiting	Peritoneal Carcinomatosis|Peritoneal Metastases|Colorectal Cancer|Gastric Cancer|Breast Cancer|Pancreas Cancer|Carcinoembryonic Antigen	Phase 1	2018-09-25	https://ClinicalTrials.gov/show/NCT03682744
NCT03684889	CD19-specific CAR T Cells With a Fully Human Binding Domain for CD19+ Leukemia or Lymphoma	Active, not recruiting	Leukemia|Lymphoma	Phase 1|Phase 2	2018-09-26	https://ClinicalTrials.gov/show/NCT03684889
NCT03690011	Cell Therapy for High Risk T-Cell Malignancies Using CD7-Specific CAR Expressed On Autologous T Cells	Not yet recruiting	T-cell Acute Lymphoblastic Leukemia|T-cell Acute Lymphoblastic Lymphoma|T-non-Hodgkin Lymphoma	Phase 1	2018-10-01	https://ClinicalTrials.gov/show/NCT03690011
NCT03696030	HER2-CAR T Cells in Treating Patients With Recurrent Brain or Leptomeningeal Metastases	Recruiting	Malignant Neoplasm|Metastatic Malignant Neoplasm in the Brain|Metastatic Malignant Neoplasm in the Leptomeninges|Breast Cancer|HER2-positive Breast Cancer	Phase 1	2018-10-04	https://ClinicalTrials.gov/show/NCT03696030
NCT03696784	Anti-CD19 CAR-T Cells With Inducible Caspase 9 Safety Switch for B-cell Lymphoma	Recruiting	Lymphoma|Lymphoma, B-Cell|Immune System Diseases|Immunoproliferative Disorders|Lymphatic Diseases	Phase 1	2018-10-05	https://ClinicalTrials.gov/show/NCT03696784
NCT03710421	CS1-CAR T Therapy Following Chemotherapy in Treating Patients With Relapsed or Refractory CS1 Positive Multiple Myeloma	Recruiting	Recurrent Plasma Cell Myeloma|Refractory Plasma Cell Myeloma	Phase 1	2018-10-18	https://ClinicalTrials.gov/show/NCT03710421
NCT03721068	Study of CAR T-Cells Targeting the GD2 With IL-15+iCaspase9 for Relapsed/Refractory Neuroblastoma	Recruiting	Neuroblastoma	Phase 1	2018-10-26	https://ClinicalTrials.gov/show/NCT03721068
NCT03726515	CART-EGFRvIII + Pembrolizumab in GBM	Active, not recruiting	Glioblastoma	Phase 1	2018-10-31	https://ClinicalTrials.gov/show/NCT03726515
NCT03741127	Long-Term Follow-Up Study for Subjects Treated With P-BCMA-101	Enrolling by invitation	Multiple Myeloma	Phase 1	2018-11-14	https://ClinicalTrials.gov/show/NCT03741127
NCT03744676	A Safety Trial of Lisocabtagene Maraleucel (JCAR017) for Relapsed and Refractory (R/R) B-cell Non-Hodgkin Lymphoma (NHL) in the Outpatient Setting (TRANSCEND-OUTREACH-007)	Recruiting	Lymphoma, Non-Hodgkin|Lymphoma|Lymphoma, B-Cell|Lymphoma, Large B-Cell, Diffuse|Neoplasms|Neoplasms by Histologic Type|Lymphoproliferative Disorders|Lymphatic Diseases|Immunoproliferative Disorders|Immune System Disorder	Phase 2	2018-11-16	https://ClinicalTrials.gov/show/NCT03744676
NCT03743246	A Study to Evaluate the Safety and Efficacy of JCAR017 in Pediatric Subjects With Relapsed/Refractory (r/r) B-cell Acute Lymphoblastic Leukemia (B-ALL) and B-cell Non-Hodgkin Lymphoma (B-NHL)	Recruiting	Precursor Cell Lymphoblastic Leukemia-Lymphoma|Lymphoma, Non-Hodgkin	Phase 1|Phase 2	2018-11-16	https://ClinicalTrials.gov/show/NCT03743246
NCT03761056	Efficacy and Safety of Axicabtagene Ciloleucel as First-Line Therapy in Participants With High-Risk Large B-Cell Lymphoma	Recruiting	B-cell Lymphoma	Phase 2	2018-12-03	https://ClinicalTrials.gov/show/NCT03761056
NCT03766126	Lentivirally Redirected CD123 Autologous T Cells in AML	Recruiting	Acute Myeloid Leukemia, in Relapse|Acute Myeloid Leukemia, Adult|Acute Myeloid Leukemia, Refractory	Phase 1	2018-12-06	https://ClinicalTrials.gov/show/NCT03766126
NCT03768310	CD19.CAR-multiVSTs for Patients With CD19+ B-ALL or NHL Undergoing Related Allogeneic HSCT (CARMA)	Not yet recruiting	Non-hodgkin Lymphoma|Acute Lymphoblastic Leukemia	Phase 1	2018-12-07	https://ClinicalTrials.gov/show/NCT03768310
NCT03774654	CD19.CAR Allogeneic NKT for Patients With Relapsed or Refractory B-Cell Malignancies (ANCHOR)	Recruiting	Refractory B-Cell Non-Hodgkin Lymphoma|Refractory B-Cell Small Lymphocytic Lymphoma|Relapsed Adult ALL|Relapsed CLL|Relapsed Non Hodgkin Lymphoma	Phase 1	2018-12-13	https://ClinicalTrials.gov/show/NCT03774654
NCT03787095	Safety and Immunotherapeutic Activity of an Anti-PD-1 Antibody (Cemiplimab) in Participants With HIV-1 on Suppressive cART	Active, not recruiting	HIV Infections	Phase 1|Phase 2	2018-12-26	https://ClinicalTrials.gov/show/NCT03787095
NCT03792633	Study of huCART19 for Very High-Risk (VHR) Subsets of Pediatric B-ALL	Recruiting	Acute Lymphoid Leukemia	Phase 2	2019-01-03	https://ClinicalTrials.gov/show/NCT03792633
NCT03818165	Phase 1b Study of CAR2Anti-CEA CAR-T Cell Hepatic Infusions for Pancreatic Carcinoma Patients With CEA+ Liver Metastases	Active, not recruiting	Metastatic Pancreatic Carcinoma	Phase 1	2019-01-28	https://ClinicalTrials.gov/show/NCT03818165
NCT03829540	CD4CAR for CD4+ Leukemia and Lymphoma	Recruiting	T-cell Lymphoma|T-cell Leukemia	Phase 1	2019-02-04	https://ClinicalTrials.gov/show/NCT03829540
NCT03873805	PSCA-CAR T Cells in Treating Patients With PSCA+ Metastatic Castration Resistant Prostate Cancer	Recruiting	Castration-Resistant Prostate Carcinoma|Metastatic Prostate Carcinoma|Stage IV Prostate Cancer AJCC v8|Stage IVA Prostate Cancer AJCC v8|Stage IVB Prostate Cancer AJCC v8	Phase 1	2019-03-13	https://ClinicalTrials.gov/show/NCT03873805
NCT03876769	Study of Efficacy and Safety of Tisagenlecleucel in HR B-ALL EOC MRD Positive Patients	Recruiting	B-Cell Acute Lymphoblastic Leukemia	Phase 2	2019-03-15	https://ClinicalTrials.gov/show/NCT03876769
NCT03904069	Study Evaluating the Safety, Tolerability, and Efficacy of FLT3 CAR-T AMG 553 in FLT3-positive Relapsed/Refractory AML	Not yet recruiting	Relapsed/Refractory Acute Myeloid Leukemia	Phase 1	2019-04-04	https://ClinicalTrials.gov/show/NCT03904069
NCT03907527	Modified Immune Cells (Autologous CAR T Cells) in Treating Patients With Advanced, Recurrent Platinum Resistant Ovarian, Fallopian Tube or Primary Peritoneal Cancer	Recruiting	Platinum-Resistant Fallopian Tube Carcinoma|Platinum-Resistant Ovarian Carcinoma|Platinum-Resistant Primary Peritoneal Carcinoma|Recurrent Fallopian Tube Carcinoma|Recurrent Ovarian Carcinoma|Recurrent Primary Peritoneal Carcinoma|Refractory Fallopian Tube Carcinoma|Refractory Ovarian Carcinoma|Refractory Primary Peritoneal Carcinoma|Stage III Fallopian Tube Cancer AJCC v8|Stage III Ovarian Cance…	Phase 1	2019-04-09	https://ClinicalTrials.gov/show/NCT03907527
NCT03914885	Compassionate Use Re-Infusion of ATLCAR.CD30	No longer available	Hodgkin Lymphoma, Adult		2019-04-16	https://ClinicalTrials.gov/show/NCT03914885
NCT03915184	Clinical Trial to Evaluate CT053 in Patients With Relapsed and/or Refractory Multiple Myeloma	Recruiting	Multiple Myeloma	Phase 1	2019-04-16	https://ClinicalTrials.gov/show/NCT03915184
NCT03939026	Safety and Efficacy of ALLO-501 Anti-CD19 Allogeneic CAR T Cells in Adults With Relapsed/Refractory Large B Cell or Follicular Lymphoma	Recruiting	Relapsed/Refractory Large B Cell Lymphoma|Relapsed/Refractory Follicular Lymphoma	Phase 1	2019-05-06	https://ClinicalTrials.gov/show/NCT03939026
NCT03954106	A Safety and Efficacy Study of Defibrotide in the Prevention of Chimeric Antigen Receptor-T-cell-associated Neurotoxicity	Recruiting	DLBCL|Neurotoxicity Syndromes	Phase 2	2019-05-17	https://ClinicalTrials.gov/show/NCT03954106
NCT03958656	T-cells Expressing an Anti-SLAMF7 CAR for Treating Multiple Myeloma	Recruiting	Myeloma-Multiple|Myeloma, Plasma-Cell	Phase 1	2019-05-22	https://ClinicalTrials.gov/show/NCT03958656
NCT03960840	CD19-specific CAR-T Cells in CLL/SLL and DLBCL	Recruiting	Chronic Lymphocytic Leukemia; Small Lymphocytic Lymphoma; Diffuse Large B-cell Lymphoma	Phase 1	2019-05-23	https://ClinicalTrials.gov/show/NCT03960840
NCT03971799	Study of Anti-CD33 Chimeric Antigen Receptor-Expressing T Cells (CD33CART) in Children and Young Adults With Relapsed/Refractory Acute Myeloid Leukemia	Recruiting	Acute Myelogenous Leukemia	Phase 1|Phase 2	2019-06-03	https://ClinicalTrials.gov/show/NCT03971799
NCT04003649	IL13Ralpha2-Targeted Chimeric Antigen Receptor (CAR) T Cells With or Without Nivolumab and Ipilimumab in Treating Patients With Recurrent or Refractory Glioblastoma	Recruiting	Recurrent Glioblastoma|Refractory Glioblastoma	Phase 1	2019-07-01	https://ClinicalTrials.gov/show/NCT04003649
NCT04007029	Modified Immune Cells (CD19/CD20 CAR-T Cells) in Treating Patients With Recurrent or Refractory B-Cell Lymphoma or Chronic Lymphocytic Leukemia	Recruiting	CD19 Positive|CD20 Positive|Recurrent Chronic Lymphocytic Leukemia|Recurrent Diffuse Large B-Cell Lymphoma|Recurrent Follicular Lymphoma|Recurrent Mantle Cell Lymphoma|Recurrent Primary Mediastinal (Thymic) Large B-Cell Cell Lymphoma|Recurrent Small Lymphocytic Lymphoma|Refractory Chronic Lymphocytic Leukemia|Refractory Diffuse Large B-Cell Lymphoma|Refractory Follicular Lymphoma|Refractory Mantl…	Phase 1	2019-07-05	https://ClinicalTrials.gov/show/NCT04007029
NCT04020575	Autologous huMNC2-CAR44 T Cells for Breast Cancer Targeting Cleaved Form of MUC1 (MUC1*)	Recruiting	Metastatic Breast Cancer	Phase 1	2019-07-16	https://ClinicalTrials.gov/show/NCT04020575
NCT04025216	A Study of CART-TnMUC1 in Patients With TnMUC1-Positive Advanced Cancers	Recruiting	Non-Small Cell Lung Cancer|Ovarian Cancer|Fallopian Tube Cancer|Triple Negative Breast Cancer|Multiple Myeloma|Pancreatic Ductal Adenocarcinoma	Phase 1	2019-07-18	https://ClinicalTrials.gov/show/NCT04025216
NCT04026737	Cardiovascular Effects of CART Cell Therapy	Recruiting	Leukemia|Lymphoma|Cardiotoxicity|Risk Factor, Cardiovascular|Immunotherapy		2019-07-19	https://ClinicalTrials.gov/show/NCT04026737
NCT04029038	Modified Immune Cells (CD19-CD22 CAR T Cells) in Treating Patients With Recurrent or Refractory CD19 Positive, CD22 Positive Leukemia or Lymphoma	Not yet recruiting	CD19 Positive|CD22 Positive|Minimal Residual Disease|Progressive Disease|Recurrent B Acute Lymphoblastic Leukemia|Recurrent Chronic Lymphocytic Leukemia|Recurrent Non-Hodgkin Lymphoma|Refractory B Acute Lymphoblastic Leukemia|Refractory Chronic Lymphocytic Leukemia|Refractory Non-Hodgkin Lymphoma	Phase 1|Phase 2	2019-07-23	https://ClinicalTrials.gov/show/NCT04029038
NCT04030195	Dose-escalation Study of Safety of PBCAR20A in Subjects With r/r NHL or r/r CLL/SLL	Recruiting	Non-Hodgkin's Lymphoma, Relapsed|Chronic Lymphoid Leukemia in Relapse|Non-Hodgkin's Lymphoma Refractory|Chronic Lymphocytic Leukemia|Lymphoma, Non-Hodgkin|Leukemia, Lymphocytic, Chronic|B-cell Chronic Lymphocytic Leukemia|B-cell Non Hodgkin Lymphoma	Phase 1|Phase 2	2019-07-23	https://ClinicalTrials.gov/show/NCT04030195
NCT04035434	A Safety and Efficacy Study Evaluating CTX110 in Subjects With Relapsed or Refractory B-Cell Malignancies	Recruiting	B-cell Malignancy|Non-Hodgkin Lymphoma|B-cell Lymphoma	Phase 1|Phase 2	2019-07-29	https://ClinicalTrials.gov/show/NCT04035434
NCT04049383	CAR-20/19-T Cells in Pediatric Patients With Relapsed/Refractory B Cell ALL	Not yet recruiting	Acute Lymphoblastic Leukemia, in Relapse|Acute Lymphoblastic Leukemia With Failed Remission|Acute Lymphoblastic Leukemia Recurrent|Acute Lymphoblastic Leukemia Not Having Achieved Remission|Acute Lymphoblastic Leukemia, Pediatric|Acute Lymphoblastic Leukemia	Phase 1	2019-08-08	https://ClinicalTrials.gov/show/NCT04049383
NCT04083495	CD30 CAR for Relapsed/Refractory CD30+ T Cell Lymphoma	Recruiting	Peripheral T Cell Lymphoma	Phase 2	2019-09-10	https://ClinicalTrials.gov/show/NCT04083495
NCT04088864	CD22-CAR T Cells in Children and Young Adults With B Cell Malignancies	Recruiting	B Cell Lymphoma|Acute Lymphoblastic Leukemia, Pediatric|Lymphoma	Phase 1	2019-09-13	https://ClinicalTrials.gov/show/NCT04088864
NCT04088890	Autologous CD22 CAR T Cells in Adults w/ Recurrent or Refractory B Cell Malignancies	Recruiting	B-ALL|B-cell Non Hodgkin Lymphoma|DLBCL	Phase 1	2019-09-13	https://ClinicalTrials.gov/show/NCT04088890
NCT04093596	Safety and Efficacy of ALLO-715 BCMA Allogenic CAR T Cells in in Adults With Relapsed or Refractory Multiple Myeloma (UNIVERSAL)	Recruiting	Relapsed/Refractory Multiple Myeloma	Phase 1	2019-09-18	https://ClinicalTrials.gov/show/NCT04093596
NCT04099797	C7R-GD2.CAR T Cells for Patients With GD2-expressing Brain Tumors (GAIL-B)	Recruiting	Diffuse Intrinsic Pontine Glioma|High Grade Glioma	Phase 1	2019-09-23	https://ClinicalTrials.gov/show/NCT04099797
NCT04119024	Gene Modified Immune Cells (IL13Ralpha2 CAR T Cells) After Conditioning Regimen for the Treatment of Stage IIIC or IV Melanoma	Suspended	Clinical Stage IV Cutaneous Melanoma AJCC v8|IL13RA2 Positive|Metastatic Melanoma|Cutaneous Melanoma, Stage III|Cutaneous Melanoma, Stage IV	Phase 1	2019-10-08	https://ClinicalTrials.gov/show/NCT04119024
NCT04133636	A Study of JNJ-68284528, a Chimeric Antigen Receptor T Cell (CAR-T) Therapy Directed Against B-cell Maturation Antigen (BCMA) in Participants With Multiple Myeloma	Recruiting	Multiple Myeloma	Phase 2	2019-10-21	https://ClinicalTrials.gov/show/NCT04133636
NCT04134325	Study of PD-1 Inhibitors After CD30.CAR T Cell Therapy in Relapsed/Refractory Hodgkin Lymphoma	Recruiting	Relapsed Hodgkin Lymphoma|Refractory Hodgkin Lymphoma	Early Phase 1	2019-10-22	https://ClinicalTrials.gov/show/NCT04134325
NCT04134117	Tisagenlecleucel In Primary CNS Lymphoma	Recruiting	Primary CNS Lymphoma|Refractory Primary CNS Lymphoma|Relapsed Primary CNS Lymphoma	Phase 1	2019-10-22	https://ClinicalTrials.gov/show/NCT04134117
NCT04136275	CAR-37 T Cells In Hematologic Malignancies	Recruiting	Hematologic Malignancy|Leukemia|Lymphoma|Lymphoma, B-Cell|Lymphoma, T-Cell|Lymphoma, Non-Hodgkin	Phase 1	2019-10-23	https://ClinicalTrials.gov/show/NCT04136275
NCT04142619	Study Evaluating Safety and Efficacy of UCART Targeting CS1 in Patients With Relapsed/Refractory Multiple Myeloma (MELANI-01)	Recruiting	Relapsed/Refractory Multiple Myeloma	Phase 1	2019-10-29	https://ClinicalTrials.gov/show/NCT04142619
NCT04146051	Descartes-08 CAR-T Cells in Generalized Myasthenia Gravis (MG)	Recruiting	Myasthenia Gravis, Generalized	Phase 1|Phase 2	2019-10-31	https://ClinicalTrials.gov/show/NCT04146051
NCT04148430	A Study of Anakinra to Prevent or Treat Severe Side Effects for Patients Receiving CAR-T Cell Therapy	Recruiting	B Cell ALL|B-Cell Lymphoma|B-cell Non Hodgkin Lymphoma	Phase 2	2019-11-01	https://ClinicalTrials.gov/show/NCT04148430
NCT04150497	Phase I Study of UCART22 in Patients With Relapsed or Refractory CD22+ B-cell Acute Lymphoblastic Leukemia (BALLI-01)	Recruiting	B-cell Acute Lymphoblastic Leukemia	Phase 1	2019-11-04	https://ClinicalTrials.gov/show/NCT04150497
NCT04150913	A Phase 2 Trial of Anakinra for the Prevention of CAR-T Cell Mediated Neurotoxicity	Not yet recruiting	Non Hodgkin Lymphoma|Refractory Non-Hodgkin Lymphoma|Relapsed Non Hodgkin Lymphoma|Neurotoxicity|Neurotoxicity Syndromes|Cytokine Release Syndrome	Phase 2	2019-11-05	https://ClinicalTrials.gov/show/NCT04150913
NCT04155749	Master Protocol for the Phase 1 Study of Cell Therapies in Multiple Myeloma	Recruiting	Relapsed and Refractory Multiple Myeloma	Phase 1	2019-11-07	https://ClinicalTrials.gov/show/NCT04155749
NCT04160195	T Cells Expressing Fully-human Anti-CD19 and Anti-CD20 Chimeric Antigen Receptors for Treating B-cell Malignancies and Hodgkin Lymphoma	Suspended	Lymphoma, B-Cell|Lymphoma, Non-hodgkins|Chronic Lymphocytic Leukemia|B-Cell Chronic Lymphocytic Leukemia	Phase 1	2019-11-12	https://ClinicalTrials.gov/show/NCT04160195
NCT04171843	A Dose-escalation Study to Evaluate the Safety and Clinical Activity of PBCAR269A in Study Participants With Relapsed/Refractory Multiple Myeloma	Recruiting	Relapsed/Refractory Multiple Myeloma	Phase 1|Phase 2	2019-11-21	https://ClinicalTrials.gov/show/NCT04171843
NCT04181827	A Study Comparing JNJ-68284528, a CAR-T Therapy Directed Against B-cell Maturation Antigen (BCMA), Versus Pomalidomide, Bortezomib and Dexamethasone (PVd) or Daratumumab, Pomalidomide and Dexamethasone (DPd) in Participants With Relapsed and Lenalidomide-Refractory Multiple Myeloma	Recruiting	Multiple Myeloma	Phase 3	2019-12-02	https://ClinicalTrials.gov/show/NCT04181827
NCT04185038	Study of B7-H3-Specific CAR T Cell Locoregional Immunotherapy for Diffuse Intrinsic Pontine Glioma/Diffuse Midline Glioma and Recurrent or Refractory Pediatric Central Nervous System Tumors	Recruiting	Central Nervous System Tumor|Diffuse Intrinsic Pontine Glioma|Diffuse Midline Glioma|Ependymoma|Medulloblastoma, Childhood|Germ Cell Tumor|Atypical Teratoid/Rhabdoid Tumor|Primitive Neuroectodermal Tumor|Choroid Plexus Carcinoma|Pineoblastoma, Childhood|Glioma	Phase 1	2019-12-04	https://ClinicalTrials.gov/show/NCT04185038
NCT04186520	CAR-20/19-T Cells in Patients With Relapsed Refractory B Cell Malignancies	Recruiting	Non Hodgkin Lymphoma (NHL)|Mantle Cell Lymphoma (MCL)	Phase 1|Phase 2	2019-12-04	https://ClinicalTrials.gov/show/NCT04186520
NCT04196413	GD2 CAR T Cells in Diffuse Intrinsic Pontine Gliomas(DIPG) & Spinal Diffuse Midline Glioma(DMG)	Recruiting	Glioma of Spinal Cord|Glioma of Brainstem	Phase 1	2019-12-12	https://ClinicalTrials.gov/show/NCT04196413
NCT04196491	A Study to Evaluate the Safety of bb2121 in Subjects With High Risk, Newly Diagnosed Multiple Myeloma (NDMM)	Recruiting	Multiple Myeloma	Phase 1	2019-12-12	https://ClinicalTrials.gov/show/NCT04196491
NCT04205838	Anakinra in Preventing Severe Chimeric Antigen Receptor T-Cell Related Encephalopathy Syndrome in Patients With Recurrent or Refractory Large B-cell Lymphoma	Recruiting	Diffuse Large B-Cell Lymphoma, Not Otherwise Specified|High Grade B-Cell Lymphoma|Progressive Disease|Recurrent Diffuse Large B-Cell Lymphoma|Recurrent High Grade B-Cell Lymphoma|Recurrent Primary Mediastinal (Thymic) Large B-Cell Cell Lymphoma|Recurrent Transformed Follicular Lymphoma to Diffuse Large B-Cell Lymphoma|Refractory Diffuse Large B-Cell Lymphoma|Refractory High Grade B-Cell Lymphoma|…	Phase 2	2019-12-20	https://ClinicalTrials.gov/show/NCT04205838
NCT04214392	Chimeric Antigen Receptor (CAR) T Cells With a Chlorotoxin Tumor-Targeting Domain for the Treatment of MPP2+ Recurrent or Progressive Glioblastoma	Recruiting	Recurrent Glioblastoma|Recurrent Malignant Glioma|Recurrent WHO Grade II Glioma|Recurrent WHO Grade III Glioma	Phase 1	2020-01-02	https://ClinicalTrials.gov/show/NCT04214392
NCT04214886	CD19 Chimeric Antigen Receptor (CAR) T Cells for Adults With Recurrent or Refractory B Cell Malignancies	Recruiting	B-Cell Acute Lymphoblastic Leukemia, Adult|B-cell Lymphoma Refractory|B-cell Lymphoma Recurrent	Phase 1	2020-01-02	https://ClinicalTrials.gov/show/NCT04214886
NCT04219163	Chimeric Antigen Receptor T-cells for The Treatment of AML Expressing CLL-1 Antigen	Recruiting	Acute Myeloid Leukemia	Phase 1	2020-01-06	https://ClinicalTrials.gov/show/NCT04219163
NCT04223765	Study of Kappa Chimeric Antigen Receptor (CAR) T Lymphocytes Co-Expressing the Kappa and CD28 CARs for Relapsed/Refractory Kappa+ Non-Hodgkin Lymphoma	Not yet recruiting	Mantle Cell Lymphoma|Follicular Lymphoma|Splenic Marginal Zone Lymphoma|Extranodal Marginal Zone Lymphoma of Mucosa-Associated Lymphoid Tissue|Nodal Marginal Zone Lymphoma|Indolent Non-hodgkin Lymphoma	Phase 1	2020-01-10	https://ClinicalTrials.gov/show/NCT04223765
NCT04227275	A Study of CART-PSMA-TGF尾RDN in Patients With Metastatic Castration Resistant Prostate Cancer	Recruiting	Metastatic Castration-resistant Prostate Cancer	Phase 1	2020-01-13	https://ClinicalTrials.gov/show/NCT04227275
NCT04231747	A Study of CC-97540, CD19-targeted NEX-T Chimeric Antigen Receptor (CAR) T Cells, in Subjects With Relapsed or Refractory B-cell Non-Hodgkin Lymphoma	Recruiting	Lymphoma Non-Hodgkin|Agressive Lymphoma|Diffuse-large B-cell Lymphoma (DLBCL)	Phase 1	2020-01-18	https://ClinicalTrials.gov/show/NCT04231747
NCT04240808	Study of Feasibility and Safety of UCD19 Chimeric Antigen Receptor (CAR) T Cells in Adult Subjects With Relapsed/Refractory (R/R) B-Cell Non-Hodgkin's Lymphoma (B-NHL)	Recruiting	Non Hodgkin Lymphoma	Phase 1	2020-01-27	https://ClinicalTrials.gov/show/NCT04240808
NCT04244656	A Safety and Efficacy Study Evaluating CTX120 in Subjects With Relapsed or Refractory Multiple Myeloma	Recruiting	Multiple Myeloma	Phase 1	2020-01-28	https://ClinicalTrials.gov/show/NCT04244656
NCT04249947	P-PSMA-101 CAR-T Cells in the Treatment of Subjects With Metastatic Castration-Resistant Prostate Cancer (mCRPC)	Recruiting	Prostatic Neoplasms, Castration-Resistant|Neoplasms by Histologic Type|Neoplasms, Prostate|Prostate Cancer|Metastatic Castration-resistant Prostate Cancer|Neoplasms|Prostatic Neoplasms|Genital Neoplasms, Male|Urogenital Neoplasms|Neoplasms by Site|Prostatic Disease	Phase 1	2020-01-31	https://ClinicalTrials.gov/show/NCT04249947
NCT04257578	Acalabrutinib and Anti-CD19 CAR T-cell Therapy for the Treatment of B-cell Lymphoma	Not yet recruiting	B-Cell Non-Hodgkin Lymphoma|Diffuse Large B-Cell Lymphoma, Not Otherwise Specified|High Grade B-Cell Lymphoma|Primary Mediastinal (Thymic) Large B-Cell Lymphoma|Transformed Follicular Lymphoma to Diffuse Large B-Cell Lymphoma	Phase 1|Phase 2	2020-02-06	https://ClinicalTrials.gov/show/NCT04257578
NCT04276870	Phase 2 Trial of CD19 Redirected Autologous T Cells	Recruiting	Pediatric and Young Adult Patientswith Hypodiploid or t(17;19) B-ALL|Infants With Very High Risk KMT2A B-ALL|Patients With Central Nervous System Relapse Who Did Not Receive Cranial Radiation or Bone Marrow Transplantation	Phase 2	2020-02-19	https://ClinicalTrials.gov/show/NCT04276870
NCT04280133	CAR T-CELL Therapy Educational Video Trial	Recruiting	Hematologic Malignancy|CAR-T Cell Therapy	Not Applicable	2020-02-21	https://ClinicalTrials.gov/show/NCT04280133
NCT04300998	Study of CAR-T Therapy in Older Patients	Recruiting	Lymphoma|Refractory B-Cell Lymphoma|Lymphoma, B-Cell|DLBCL NOS|High-grade B-cell Lymphoma		2020-03-09	https://ClinicalTrials.gov/show/NCT04300998
NCT04314843	Study of Lenzilumab and Axicabtagene Ciloleucel in Participants With Relapsed or Refractory Large B-Cell Lymphoma	Recruiting	Relapsed/Refractory Large B-cell Lymphoma	Phase 1|Phase 2	2020-03-19	https://ClinicalTrials.gov/show/NCT04314843
NCT04318327	BCMA-directed CAR-T Cell Therapy in Adult Patients With Relapsed and/or Refractory Multiple Myeloma	Recruiting	Multiple Myeloma	Phase 1	2020-03-23	https://ClinicalTrials.gov/show/NCT04318327
NCT04318678	CD123-Directed Autologous T-Cell Therapy for Acute Myelogenous Leukemia (CATCHAML)	Recruiting	Acute Myeloid Leukemia	Phase 1	2020-03-24	https://ClinicalTrials.gov/show/NCT04318678
NCT04319237	Axicabtagene Ciloleucel:Neurocognitive and Patient-Reported Outcomes	Recruiting	Diffuse Large B Cell Lymphoma|Transformed Lymphoma		2020-03-24	https://ClinicalTrials.gov/show/NCT04319237
NCT04359784	Anakinra for the Prevention of Cytokine Release Syndrome and Neurotoxicity in Patients With B-Cell Lymphoma Receiving CD19-Targeted CAR-T Cell Therapy	Not yet recruiting	B-Cell Non-Hodgkin Lymphoma	Phase 2	2020-04-24	https://ClinicalTrials.gov/show/NCT04359784
NCT04377932	Interleukin-15 Armored Glypican 3-specific Chimeric Antigen Receptor Expressed in T Cells for Pediatric Solid Tumors	Not yet recruiting	Liver Cancer|Rhabdomyosarcoma|Malignant Rhabdoid Tumor|Liposarcoma|Wilms Tumor|Yolk Sac Tumor	Phase 1	2020-05-07	https://ClinicalTrials.gov/show/NCT04377932
NCT04390542	Intervention for Caregivers of Patients Undergoing HSCT or CAR T-cell Therapy	Not yet recruiting	Blood Cancer	Not Applicable	2020-05-15	https://ClinicalTrials.gov/show/NCT04390542
NCT04394650	A Study of CC-98633, BCMA-targeted Chimeric Antigen Receptor (CAR) T Cells, in Subjects With Relapsed and/or Refractory Multiple Myeloma	Not yet recruiting	Multiple Myeloma	Phase 1	2020-05-19	https://ClinicalTrials.gov/show/NCT04394650
NCT04404595	Claudin18.2 CAR-T (CT041) in Patients With Gastric or Pancreatic Cancer	Not yet recruiting	Gastric Cancer|Pancreatic Cancer	Phase 1	2020-05-27	https://ClinicalTrials.gov/show/NCT04404595
NCT04404660	A Study of CD19 Targeted CAR T Cell Therapy in Adult Patients With Relapsed or Refractory B Cell Acute Lymphoblastic Leukaemia (ALL)	Recruiting	Relapsed or Refractory B Cell Acute Lymphoblastic Leukemia	Phase 1|Phase 2	2020-05-27	https://ClinicalTrials.gov/show/NCT04404660
NCT04410900	Vaccine Responsiveness After CAR-T Cell Therapy	Recruiting	B-Cell Neoplasm	Phase 1	2020-06-01	https://ClinicalTrials.gov/show/NCT04410900
NCT04409314	Hypoxia-Specific Imaging to Predict Outcomes of Chimeric Antigen Receptor T-cell Therapy	Suspended	Recurrent Aggressive Non-Hodgkin Lymphoma|Recurrent Diffuse Large B-Cell Lymphoma|Recurrent High Grade B-Cell Lymphoma|Recurrent Malignant Neoplasm|Recurrent Plasma Cell Myeloma|Recurrent Primary Mediastinal (Thymic) Large B-Cell Cell Lymphoma|Refractory Aggressive Non-Hodgkin Lymphoma|Refractory Diffuse Large B-Cell Lymphoma|Refractory High Grade B-Cell Lymphoma|Refractory Malignant Neoplasm|Ref…		2020-06-01	https://ClinicalTrials.gov/show/NCT04409314
NCT04416984	Safety and Efficacy of ALLO-501A Anti-CD19 Allogeneic CAR T Cells in Adults With Relapsed/Refractory Large B Cell Lymphoma (ALPHA-2)	Recruiting	Relapsed/Refractory Large B Cell Lymphoma	Phase 1|Phase 2	2020-06-04	https://ClinicalTrials.gov/show/NCT04416984
NCT04420754	Study of AIC100 in Relapsed/Refractory Thyroid Cancer	Not yet recruiting	Anaplastic Thyroid Cancer|Relapsed/Refractory Poorly Differentiated Thyroid Cancer	Phase 1	2020-06-09	https://ClinicalTrials.gov/show/NCT04420754
NCT04419909	Retreatment With CTL019/CTL119	Not yet recruiting	Lymphoma, B-Cell	Phase 1	2020-06-09	https://ClinicalTrials.gov/show/NCT04419909
NCT04422912	Open-label Study to Determine the Maximum Tolerated Dose of DSG3-CAART in Mucosal-dominant PV Patients (mPV)	Recruiting	Mucosal -Dominant Pemphigus Vulgaris	Phase 1	2020-06-09	https://ClinicalTrials.gov/show/NCT04422912
NCT04432506	Anakinra for the Reduction of CAR-T Toxicity in Patients With Relapsed or Refractory Large B-cell Lymphoma	Not yet recruiting	Hematopoietic and Lymphoid Cell Neoplasm|Recurrent Diffuse Large B-Cell Lymphoma|Recurrent High Grade B-Cell Lymphoma|Recurrent Primary Mediastinal (Thymic) Large B-Cell Cell Lymphoma|Recurrent Transformed Follicular Lymphoma to Diffuse Large B-Cell Lymphoma|Refractory Diffuse Large B-Cell Lymphoma|Refractory High Grade B-Cell Lymphoma|Refractory Primary Mediastinal (Thymic) Large B-Cell Cell Lym…	Phase 1|Phase 2	2020-06-16	https://ClinicalTrials.gov/show/NCT04432506
Supplementary Table 2. The registeried CAR T clinical trials in United States.
