# Supplementary material for: Clinical development of CAR T cell therapy in China: 2020 update
Source: Cell Mol Immunol. 2020 Sep 30;18(4):792–804. doi: 10.1038/s41423-020-00555-x (PMC8115146; doi:10.1038/s41423-020-00555-x)
Supplement: Supplementary file 4 — Supplementary Table 3 [file 41423_2020_555_MOESM4_ESM.xls]

## Sheet: CAR T world -结果
NCT Number	Title	Status	Conditions	Phases	First Posted	Countries	URL
NCT01195480	CD19-CAR Immunotherapy for Childhood Acute Lymphoblastic Leukemia (ALL)	Terminated	Acute Lymphoblastic Leukemia	Phase 1|Phase 2	2010-09-06	Germany and United Kingdom	https://ClinicalTrials.gov/show/NCT01195480
NCT01716364	Safety Study of Anti LewisY Chimeric Antigen Receptor in Myeloma, Acute Myeloid Leukemia or Myelodysplastic Syndrome	Unknown status	Multiple Myeloma|Acute Myeloid Leukaemia|Myelodysplastic Syndrome	Phase 1	2012-10-29	Australia	https://ClinicalTrials.gov/show/NCT01716364
NCT01722149	Re-directed T Cells for the Treatment (FAP)-Positive Malignant Pleural Mesothelioma	Completed	Malignant Pleural Mesothelioma	Early Phase 1	2012-11-06	Switzerland	https://ClinicalTrials.gov/show/NCT01722149
NCT01818323	Phase I Trial: T4 Immunotherapy of Head and Neck Cancer	Recruiting	Head and Neck Cancer	Phase 1|Phase 2	2013-03-26	United Kingdom	https://ClinicalTrials.gov/show/NCT01818323
NCT02132624	CD19-targeting 3rd Generation CAR T Cells for Refractory B Cell Malignancy - a Phase I/IIa Trial.	Completed	B Cell Lymphoma|B Cell Leukemia	Phase 1|Phase 2	2014-05-07	Sweden	https://ClinicalTrials.gov/show/NCT02132624
NCT02134262	Gene Therapy for B-Cell Non-Hodgkin Lymphoma Using CD19 CAR Gene Transduced T Lymphocytes	Unknown status	Relapsed or Refractory B-Cell Non-Hodgkin Lymphoma	Phase 1|Phase 2	2014-05-09	Japan	https://ClinicalTrials.gov/show/NCT02134262
NCT02194374	Autologous ROR1R-CAR-T Cells for Chronic Lymphocytic Leukemia (CLL)	Withdrawn	Leukemia	Phase 1	2014-07-18		https://ClinicalTrials.gov/show/NCT02194374
NCT02431988	Evaluation of CAR19 T-cells as an Optimal Bridge to Allogeneic Transplantation	Active, not recruiting	Diffuse Large B-Cell Lymphoma	Phase 1	2015-05-01	United Kingdom	https://ClinicalTrials.gov/show/NCT02431988
NCT02443831	CARPALL: Immunotherapy With CD19 CAR T-cells for CD19+ Haematological Malignancies	Active, not recruiting	Acute Lymphoblastic Leukemia|Burkitt Lymphoma	Phase 1	2015-05-14	United Kingdom	https://ClinicalTrials.gov/show/NCT02443831
NCT02761915	A Cancer Research UK Trial of Anti-GD2 T-cells (1RG-CART)	Recruiting	Relapsed or Refractory Neuroblastoma	Phase 1	2016-05-04	United Kingdom	https://ClinicalTrials.gov/show/NCT02761915
NCT02772198	T-cells Expressing Anti-CD19 CAR in Pediatric and Young Adults With B-cell Malignancies	Unknown status	Acute Lymphoblastic Leukemia, B-precursor|Non-Hodgkin Lymphoma, B-cell	Phase 1|Phase 2	2016-05-13	Israel	https://ClinicalTrials.gov/show/NCT02772198
NCT02842320	Targeting Leukemic Stem Cell Expressing the IL-1RAP Protein in Chronic Myelogenous Leukemia (CML)	Active, not recruiting	Chronic Myeloid Leukemia	Not Applicable	2016-07-22	France	https://ClinicalTrials.gov/show/NCT02842320
NCT02893189	CAR19 Donor Lymphocytes for Relapsed CD19+ Malignancies Following Allogeneic Transplantation	Active, not recruiting	CD19+ Malignancies: Relapse Post-allogeneic Transplant	Phase 1	2016-09-08	United Kingdom	https://ClinicalTrials.gov/show/NCT02893189
NCT02935257	Immunotherapy for High Risk/Relapsed CD19+ Acute Lymphoblastic Leukaemia, B-cell Non-Hodgkin's Lymphoma (B-NHL) and Chronic Lymphocytic Leukaemia (CLL)/ Small Lymphocytic Lymphoma (SLL) Using CAR T-cells to Target CD19	Active, not recruiting	Leukemia, Lymphoblastic, Acute, Lymphoma	Phase 1	2016-10-17	United Kingdom	https://ClinicalTrials.gov/show/NCT02935257
NCT03068416	CD19-targeting, 3rd Generation CAR T Cells for Refractory B Cells Malignancy	Active, not recruiting	B-cell Leukemia|B-Cell Lymphoma	Phase 2	2017-03-01	Sweden	https://ClinicalTrials.gov/show/NCT03068416
NCT03144583	Pilot Study on the Infusion of ARI-0001 Cells in Patients With CD19+ Leukemia or Lymphoma Refractory to Therapy	Active, not recruiting	Leukemia|Lymphoma	Phase 1	2017-05-09	Spain	https://ClinicalTrials.gov/show/NCT03144583
NCT03155191	Study of TBI-1501 for Relapsed or Refractory Acute Lymphoblastic Leukemia	Recruiting	Lymphoblastic Leukemia, Acute Adult	Phase 1|Phase 2	2017-05-16	Japan	https://ClinicalTrials.gov/show/NCT03155191
NCT03287804	APRIL CAR T Cells (AUTO2) Targeting BCMA and TACI for the Treatment of Multiple Myeloma	Terminated	Multiple Myeloma	Phase 1|Phase 2	2017-09-19	United Kingdom	https://ClinicalTrials.gov/show/NCT03287804
NCT03289455	CD19 /22 CAR T Cells (AUTO3) for the Treatment of B Cell ALL	Completed	B Acute Lymphoblastic Leukemia|Recurrent Childhood Acute Lymphoblastic Leukemia|Refractory Childhood Acute Lymphoblastic Leukemia|B-cell Acute Lymphoblastic Leukemia	Phase 1|Phase 2	2017-09-21	United Kingdom	https://ClinicalTrials.gov/show/NCT03289455
NCT03373071	Anti-CD19 CAR T Cells in Pediatric Patients Affected by Relapsed/Refractory CD19+ ALL and NHL	Recruiting	CD19-ALL|CD19-LNH	Phase 1|Phase 2	2017-12-14	Italy	https://ClinicalTrials.gov/show/NCT03373071
NCT03373097	Anti-GD2 CAR T Cells in Pediatric Patients Affected by High Risk and/or Relapsed/Refractory Neuroblastoma or Other GD2-positive Solid Tumors	Recruiting	Neuroblastoma|Neuroblastoma Recurrent|GD2-positive Solid Tumors	Phase 1|Phase 2	2017-12-14	Italy	https://ClinicalTrials.gov/show/NCT03373097
NCT03389035	Transposon-manipulated Allogeneic CARCIK-CD19 Cells in Pediatric and Adult Patients With r/r ALL Post HSCT	Recruiting	Acute Lymphoblastic Leukemia, in Relapse	Phase 1|Phase 2	2018-01-03	Italy	https://ClinicalTrials.gov/show/NCT03389035
NCT03467256	CD19 T-CAR for Treatment of Children and Young Adults With r/r B-ALL	Recruiting	B-cell Acute Lymphoblastic Leukemia|Acute Lymphocytic Leukemia, Pediatric	Phase 1|Phase 2	2018-03-15	Russian Federation	https://ClinicalTrials.gov/show/NCT03467256
NCT03590574	Phase I/II Study Evaluating AUTO4 in Patients With TRBC1 Positive T Cell Lymphoma	Recruiting	T Cell Non-Hodgkin Lymphoma|Peripheral T-Cell Lymphoma, Not Otherwise Specified|Angioimmunoblastic T-cell Lymphoma|Anaplastic Large Cell Lymphoma	Phase 1|Phase 2	2018-07-18	United Kingdom	https://ClinicalTrials.gov/show/NCT03590574
NCT03628053	Tisagenlecleucel vs Blinatumomab or Inotuzumab for Patients With Relapsed/Refractory B-cell Precursor Acute Lymphoblastic Leukemia	Withdrawn	Acute Lymphoblastic Leukemia	Phase 3	2018-08-14	Not determined	https://ClinicalTrials.gov/show/NCT03628053
NCT03628612	Long-term Follow-up of Patients Treated With Autologous T Cells Genetically Modified	Enrolling by invitation	Patients Followed for up to 15 Years Following Their First Dose of AUTO CAR T Cell Therapy|Multiple Myeloma|DLBCL|ALL, Pediatric|T Cell Lymphoma	Phase 2	2018-08-14	Netherlands and United Kingdom	https://ClinicalTrials.gov/show/NCT03628612
NCT03664635	MB-CART20.1 Lymphoma	Recruiting	Relapsed or Refractory B-cell Non-Hodgkin's Lymphoma|Non-Hodgkin's Lymphoma|B-cell Lymphoma Refractory|B-cell Lymphoma Recurrent	Phase 1|Phase 2	2018-09-10	Germany	https://ClinicalTrials.gov/show/NCT03664635
NCT03676504	Treatment of Patients With Relapsed or Refractory CD19+ Lymphoid Disease With T Cells Expressing a Third-generation CAR	Recruiting	Acute Lymphoblastic Leukemia, Adult|Acute Lymphoblastic Leukemia, Pediatric|Chronic Lymphocytic Leukemia|Diffuse Large B Cell Lymphoma|Follicular Lymphoma|Mantle Cell Lymphoma	Phase 1|Phase 2	2018-09-18	Germany	https://ClinicalTrials.gov/show/NCT03676504
NCT03740256	Binary Oncolytic Adenovirus in Combination With HER2-Specific Autologous CAR VST, Advanced HER2 Positive Solid Tumors	Not yet recruiting	Bladder Cancer|Head and Neck Squamous Cell Carcinoma|Cancer of the Salivary Gland|Lung Cancer|Breast Cancer|Gastric Cancer|Esophageal Cancer|Colorectal Cancer|Pancreatic Adenocarcinoma|Solid Tumor	Phase 1	2018-11-14	Not determined	https://ClinicalTrials.gov/show/NCT03740256
NCT03765177	CLIC-1901 for the Treatment of Patients With Relapsed/Refractory CD19 Positive Hematologic Malignancies	Recruiting	Acute Lymphoblastic Leukemia|Non-Hodgkin's Lymphoma	Phase 1|Phase 2	2018-12-05	Canada	https://ClinicalTrials.gov/show/NCT03765177
NCT03851146	A Study of Anti-Lewis Y Chimeric Antigen Receptor-T Cells (LeY-CAR-T) in Patients With Solid Tumours	Recruiting	Advanced Cancer	Phase 1	2019-02-22	Australia	https://ClinicalTrials.gov/show/NCT03851146
NCT03853616	MB-CART19.1 r/r CD19+ B-cell Malignancies (BCM)	Recruiting	Acute Lymphoblastic Leukemia Recurrent|B-cell Lymphoma Recurrent|B-cell Lymphoma Refractory|Chronic Lymphocytic Leukemia Recurrent|Chronic Lymphocytic Leukemia Refractory	Phase 1|Phase 2	2019-02-25	Germany	https://ClinicalTrials.gov/show/NCT03853616
NCT03870945	MB-CART2019.1 Lymphoma	Active, not recruiting	B-cell Non Hodgkin Lymphoma	Phase 1|Phase 2	2019-03-12	Germany	https://ClinicalTrials.gov/show/NCT03870945
NCT03893019	MB-CART20.1 Melanoma	Recruiting	Melanoma (Skin)	Early Phase 1	2019-03-27	Germany	https://ClinicalTrials.gov/show/NCT03893019
NCT03937544	Intravenous Autologous CD19 CAR-T Cells for R/R B-ALL	Recruiting	Relapsed B Acute Lymphoblastic Leukaemia|Refractory B Acute Lymphoblastic Leukaemia	Phase 2|Phase 3	2019-05-03	Malaysia	https://ClinicalTrials.gov/show/NCT03937544
NCT03938987	Anti-CD19, Dual Co-stimulatory (4-1BB, CD3z) Chimeric Antigen Receptor T-cells in Patients With Relapsed/Refractory Aggressive Lymphoma or Acute Lymphoblastic Leukemia (ALL)	Not yet recruiting	Relapsed Non Hodgkin Lymphoma|Relapsed Adult ALL|Relapsed Pediatric ALL	Phase 1|Phase 2	2019-05-06	Canada	https://ClinicalTrials.gov/show/NCT03938987
NCT04037241	Study of Anti-CEA CAR-T + Chemotherapy VS Chemotherapy Alone in Patients With CEA+Pancreatic Cancer & Liver Metastases	Not yet recruiting	Malignant Tumor of Pancreas Metastatic to Liver	Phase 2|Phase 3	2019-07-30	Not determined	https://ClinicalTrials.gov/show/NCT04037241
NCT04048434	Extracorporeal Cytokine Adsorption as Additive Treatment of CAR-T Associated Cytokine Release Syndrome (CRS)	Not yet recruiting	Cytokine Release Syndrome|CAR-T	Not Applicable	2019-08-07	Germany	https://ClinicalTrials.gov/show/NCT04048434
NCT04049513	ENABLE (Engaging Toll-like Receptor Signalling for B-cell Lymphoma Chimeric Antigen Receptor Therapy)	Recruiting	Lymphomas Non-Hodgkin's B-Cell|Diffuse Large B-cell Lymphoma (DLBCL)|Primary Mediastinal B-cell Lymphoma (PMBCL)|Transformed Follicular Lymphoma (TFL)|Follicular Lymphoma (FL)|Mantle Cell Lymphoma (MCL)	Phase 1	2019-08-08	New Zealand	https://ClinicalTrials.gov/show/NCT04049513
NCT04093648	T Cells co- Expressing a Second Generation Glypican 3-specific Chimeric Antigen Receptor With Cytokines Interleukin-21 and 15 as Immunotherapy for Patients With Liver Cancer (TEGAR)	Withdrawn	Hepatocellular Carcinoma|Hepatoblastoma	Phase 1	2019-09-18	Not determined	https://ClinicalTrials.gov/show/NCT04093648
NCT04097301	Study of CAR T-cell Therapy in Acute Myeloid Leukemia and Multiple Myeloma	Recruiting	Acute Myeloid Leukemia|Multiple Myeloma	Phase 1|Phase 2	2019-09-20	Italy	https://ClinicalTrials.gov/show/NCT04097301
NCT04106076	Phase I Study of UCART123 in Patient With Adverse Genetic Risk Acute Myeloid Leukemia	Withdrawn	Acute Myeloid Leukaemia	Phase 1	2019-09-26	Not determined	https://ClinicalTrials.gov/show/NCT04106076
NCT04107142	Haplo / Allogeneic NKG2DL-targeting Chimeric Antigen Receptor-grafted 纬未 T Cells for Relapsed or Refractory Solid Tumour	Not yet recruiting	Colorectal Cancer|Triple Negative Breast Cancer|Sarcoma|Nasopharyngeal Carcinoma|Prostate Cancer|Gastric Cancer	Phase 1	2019-09-27	Malaysia	https://ClinicalTrials.gov/show/NCT04107142
NCT04158011	A Retrospective Study of Patients With Leukemia Relapse in the CNS Treated With CAR T Cells	Active, not recruiting	Acute Lymphoblastic Leukemia	Not Applicable	2019-11-08	Israel	https://ClinicalTrials.gov/show/NCT04158011
NCT04169022	AML Cell Immunotherapy Using Chimeric Antigen Receptor T-cells	Recruiting	Acute Myeloid Leukemia	Not Applicable	2019-11-19	France	https://ClinicalTrials.gov/show/NCT04169022
NCT04206943	Study of CD19 Specific Chimeric Antigen Receptor Positive T Cells (CAR-T) in ALL and NHL	Recruiting	Acute Lymphoblastic Leukemia|Non Hodgkin Lymphoma	Phase 1|Phase 2	2019-12-20	Turkey	https://ClinicalTrials.gov/show/NCT04206943
NCT04209829	Response to Chimeric Antigen Receptor (CAR)-T Cells Therapy in Patients With Hematologic Malignancies Depending on Tumor Characteristics	Not yet recruiting	Hematologic Diseases	Not Applicable	2019-12-24	France	https://ClinicalTrials.gov/show/NCT04209829
NCT04230265	Dose-escalating Trial With UniCAR02-T Cells and CD123 Target Module (TM123) in Patients With Hematologic and Lymphatic Malignancies	Recruiting	Acute Myeloid Leukemia (AML)|B-cell Acute Lymphoblastic Leukemia (b-ALL)|Blastic Plasmacytoid Dendritic Cell Neoplasm (BPDCN)	Phase 1	2020-01-18	Germany	https://ClinicalTrials.gov/show/NCT04230265
NCT04234061	Clinical Trial to Assess The Efficacy and Safety of the Combination of Tisagenlecleucel And Ibrutinib in Mantle Cell Lymphoma	Recruiting	Mantle Cell Lymphoma Recurrent	Phase 2	2020-01-21	Australia	https://ClinicalTrials.gov/show/NCT04234061
NCT04257175	CAR-T CD19 for Acute Myelogenous Leukemia With t 8:21 and CD19 Expression	Not yet recruiting	Acute Myeloid Leukemia	Phase 2|Phase 3	2020-02-05	Israel	https://ClinicalTrials.gov/show/NCT04257175
NCT04268706	Phase 2 Study Evaluating Autologous CD30.CAR-T Cells in Adult and Pediatric Patients With Relapsed/Refractory HL	Not yet recruiting	Hodgkin Lymphoma, Adult|Hodgkin Disease Recurrent|Hodgkin Disease Refractory|Hodgkin Disease, Pediatric	Phase 2	2020-02-13	Not determined	https://ClinicalTrials.gov/show/NCT04268706
NCT04279470	Chimeric Antigen Receptor T-cell and Cellular Therapies for the Treatment of cAncer or BLood Diseases: Evaluation of Reporting of Adverse Events	Active, not recruiting	Adverse Drug Reactions|Cancer	Not Applicable	2020-02-21	France	https://ClinicalTrials.gov/show/NCT04279470
NCT04290000	Collection of Biological Samples From Patients Treated With CAR-T Cells for Hematological Malignancies	Recruiting	Lymphoma and Acute Lymphoblastic Leukemia	Not Applicable	2020-02-28	France	https://ClinicalTrials.gov/show/NCT04290000
NCT04309981	Clinical Trial Using Humanized CART Directed Against BCMA (ARI0002h) in Patients With Relapsed/Refractory Multiple Myeloma to Proteasome Inhibitors, Immunomodulators and Anti-CD38 Antibody.	Recruiting	Relapsed/Refractory Multiple Myeloma	Phase 1|Phase 2	2020-03-17	Spain	https://ClinicalTrials.gov/show/NCT04309981
NCT04328298	French Register Of Patients With Hemopathy Eligible For CAR-T Cell Treatment	Recruiting	Hematopathology Eligible or CAR-t Cell Treatment	Not Applicable	2020-03-31	France	https://ClinicalTrials.gov/show/NCT04328298
NCT04438083	A Safety and Efficacy Study Evaluating CTX130 in Subjects With Relapsed or Refractory Renal Cell Carcinoma	Recruiting	Renal Cell Carcinoma	Phase 1	2020-06-18	Australia	https://ClinicalTrials.gov/show/NCT04438083
NCT04443829	Immunotherapy Using CAR T-cells to Target CD19 for Relapsed/Refractory CD19+ Primary CNS Lymphoma	Not yet recruiting	Primary CNS Lymphoma	Phase 1	2020-06-23	United Kingdom	https://ClinicalTrials.gov/show/NCT04443829
NCT04450069	CLBR001 and SWI019 in Patients With Relapsed / Refractory B-cell Malignancies	Not yet recruiting	Relapsed/Refractory B-cell Lymphomas|Diffuse Large B Cell Lymphoma (DLBCL)|Follicular Lymphoma (FL)|Chronic Lymphocytic Leukemia (CLL)|Marginal Zone Lymphoma (MZL)|Mantle Cell Lymphoma|Small Lymphocytic Lymphoma (SLL)|Primary Mediastinal Large B Cell Lymphoma|Transformed Follicular Lymphoma	Phase 1	2020-06-29	Not determined	https://ClinicalTrials.gov/show/NCT04450069
Supplementary Table 3. The registeried CAR T clinical trials in other countries.
