# Supplementary material for: Clinical development of CAR T cell therapy in China: 2020 update
Source: Cell Mol Immunol. 2020 Sep 30;18(4):792–804. doi: 10.1038/s41423-020-00555-x (PMC8115146; doi:10.1038/s41423-020-00555-x)
Supplement: Supplementary file 5 — Supplementary Table 5 [file 41423_2020_555_MOESM5_ESM.xlsx]

## Sheet: Sheet1
NCT ID	Title	Condition	Target	Sponsor/Collaborators	Study Phases	Study First Posted	Url
ChiCTR2000036458	A phase I-IIa clinical study offourth-generation chimeric antigen receptor modified autologous T cells targeting phosphatidylinositol proteoglycan-3 (GPC3) for advanced hepatocellular carcinoma	Hepatocellular Carcinoma	GPC3	Zhongshan Hospital	Phase 1|Phase 2	Augest 23, 2020	http://www.chictr.org.cn/showproj.aspx?proj=58076
ChiCTR2000036350	An unblinded, uncontrolled, single-center preliminary clinical study to evaluate the safety and efficacy of chimeric antigen-receptor engineered T cell immunotherapy (CART) targeting CD19/CD20/CD22/CD33/CD123/CLL-1/ CD138/BCMA/ CD30 and other cell surface biomarkers in the treatment of hematologic malignancies with positive corresponding biom	hematologic malignancies	CD19/CD20/CD22/CD33/CD123/CLL-1/CD138/BCMA/CD30	The Third Xiangya Hospital of Central South University	Phase 0	Augest 22, 2020	http://www.chictr.org.cn/showproj.aspx?proj=57205
ChiCTR2000035410	A clinical study on the safety and effectiveness of chimeric antigen receptor modified T cells (CART) in the treatment of relapsed and refractory glioma	Glioma	PMSA, GD2	Guangdong Clifford Hospital	Phase 0	Augest 10, 2020	http://www.chictr.org.cn/showproj.aspx?proj=57260
ChiCTR2000034575	Clinical trial of safety and efficacy of CD19 chimeric antigen receptor T cell in the treatment of refractory/relapsed Positive B-cell malignant lymphoma	refractory/relapsed Positive B-cell malignant lymphoma	CD19	Hebei Yanda Lu Daopei Hospital	Phase 0	July 10, 2020	http://www.chictr.org.cn/showproj.aspx?proj=56356
ChiCTR2000034013	CD19-targeted chimeric antigen receptoGene-modified autologous T cells (CD19 CAR-T) are used to treat CD19-positive relapsed and refractory B-cell malignant tumors	relapsed and refractory B-cell malignant tumors	CD19	The Second Hospital of Anhui Medical University	Phase 0	June 21, 2020	http://www.chictr.org.cn/showproj.aspx?proj=52956
ChiCTR2000033946	Phase I/II Clinical Study on Fully Human BCMA Chimeric Antigen Receptor Autologous T Cell Injection (CT103A) in the Treatment of Patients with Relapsed/refractory Multiple Myeloma	Relapsed/refractory Multiple Myeloma	BCMA	Huazhong University of Science Tongji Hospital, Tongji Medical College	Phase 1|Phase 2	June 18, 2020	http://www.chictr.org.cn/showproj.aspx?proj=53503
ChiCTR2000033564	Clinical study on the safety and efficacy of autologous PTA chimeric antigen receptor T cells in the treatment of tm4sf1-positive recurrent/refractory solid tumors	recurrent/refractory solid tumors	TM4SF1	The First Affiliated Hospital of Zhengzhou University	Phase 0	June 5, 2020	http://www.chictr.org.cn/showproj.aspx?proj=54566
ChiCTR2000033480	Safety, tolerability, effectiveness and pharmacokinetics characteristic clinical research of intensive pretreatment combined with GB5005 chimeric antigen receptor T cell injection in the treatment of patients with CD19-positive relapsed / refractory B-cell non-Hodgkin's lymphoma (B-NHL)	relapsed / refractory B-cell non-Hodgkin's lymphoma	CD19	Shanghai Zhaxin Hospital	Phase 0	June 2, 2020	http://www.chictr.org.cn/showproj.aspx?proj=54244
ChiCTR2000033131	CAR-T cell therapy by targeting at BCMA/CS1/CD19 in patients with relapsed/refractory malignant plasmacyte disease	relapsed/refractory malignant plasmacyte disease	BCMA, CS1, CD19	Department of Hematology, The First Affiliated Hospital of Xiamen University	Phase 0	May 31, 2020	http://www.chictr.org.cn/showproj.aspx?proj=53918
ChiCTR2000032211	Clinical outcomes of dual anti-CD19/CD22 CAR-T cell threapy in pediatric patients with relapsed or refractory B-cell leukemia and lymhpoma	relapsed or refractory B-cell leukemia and lymhpoma	CD19, CD22	Shanghai Children's Medical Center, Affiliated to Shanghai Jiaotong University, School of Medicine	Phase 0	April 23, 2020	http://www.chictr.org.cn/showproj.aspx?proj=52403
ChiCTR2000032124	Safety and efficacy of chimeric antigen receptor engineered T cells for treating malignant cancers	B cell leukemia and lymhpoma, multiple myeloma, and ovarian cancer	BCMA, CD19, FSHR	The Second Xiangya Hospital of Central South University	Phase 0	April 20, 2020	http://www.chictr.org.cn/showproj.aspx?proj=49427
ChiCTR2000031934	Clinical trial for chimeric antigen receptor T cell immunotherapy (CAR-T) in the treatment of CD19 positive B cell lymphoma	B cell lymphoma	CD19	Anhui Provincial Cancer Hospital	Phase 0	April 15, 2020	http://www.chictr.org.cn/showproj.aspx?proj=52173
ChiCTR2000031868	Study Evaluating the Efficacy and Safety of Chimeric Antigen Receptor Engineered T cells in CD19 Positive Relapsed or Refractory Leukemia and Lymphoma	B cell leukemia and lymhpoma	CD19	The First Affiliated Hospital of USTC (Anhui Provincial Hospital)	Phase 0	April 12, 2020	http://www.chictr.org.cn/showproj.aspx?proj=52220
ChiCTR2000031013	Phase II clinical study for the safety of sequential BART target CART cells in the treatment of relapsed and refractory B-cell lymphoma involving maxillofacial and / or central nervous system	relapsed and refractory B-cell lymphoma	different B cell targets	Beijing Boren Hospital	Phase 2	March 21, 2020	http://www.chictr.org.cn/showproj.aspx?proj=50924
ChiCTR2000030954	Phase II clinical study for sequential treatment of refractory and recurrent B-cell lymphoma in children and adolescents with different B-cell targets	refractory and recurrent B-cell lymphoma	CD19, CD20, CD22	Beijing Boren Hospital	Phase 2	March 19, 2020	http://www.chictr.org.cn/showproj.aspx?proj=50905
ChiCTR2000030274	A clinical study on the safety and efficacy of chimeric antigen receptor T-cell therapy for the TM4SF1- and EpCAM-positive recurrent/refractory solid tumors	recurrent/refractory advanced solid tumor	TM4SF1, EpCAM	Shanghai 10th people's hospital and Shanghai keqi pharmaceutical technology co. LTD	Not application	Febuary 27, 2020	http://www.chictr.org.cn/showproj.aspx?proj=49286
ChiCTR2000030159	The Clinical Observational Research of CD19 Chimeric Antigen Receptor T Cells in the Treatment of Paediatric Patients With Relapse/Refractary B Cell Acute Lymphoblastic Leukemia	Relapse/Refractary B Cell Acute Lymphoblastic Leukemia	CD19	Shanghai Children's Hospital	Phase 0	Febuary 24, 2020	http://www.chictr.org.cn/showproj.aspx?proj=48686
ChiCTR2000029672	Chimeric Antigen Receptor-Transduced T Cell (CAR-T) Therapy for Relapsed or Refractory CD123+ Acute Myeloid Leukemia and BPDCN	Acute Myeloid Leukemia and BPDCN	CD123	Beijing Shijitan Hospital Affiliated to Capital Medical University	Phase 0	Febuary 9, 2020	http://www.chictr.org.cn/showproj.aspx?proj=49021
ChiCTR1900028573	An Open-Label Study of CAR-T-BCMA&PD-1 Cells in treatment of Relapsed or Refractory Multiple Myeloma	Relapsed or Refractory Multiple Myeloma	BCMA	Ruijin Hospital Affiliated to Shanghai Jiaotong University School of Medicine	Phase 0	December 27, 2019	http://www.chictr.org.cn/showproj.aspx?proj=47375
ChiCTR1900028528	Clinical Study for Target CD19-BCMA Chimeric Antigen Receptor T Cell Infusion	relapse or refractory multiple myeloma	BCMA, CD19	Zhongshan People's Hospital	Phase 1	December 26, 2019	http://www.chictr.org.cn/showproj.aspx?proj=47424
ChiCTR1900028370	CD19 CAR-T Therapy for Relapse /Refractory Acute B-Lymphoblastic Leukemia	Relapse /Refractory Acute B-Lymphoblastic Leukemia	CD19	The Second Hospital of Shanxi Medical University	Phase 0	December 20, 2019	http://www.chictr.org.cn/showproj.aspx?proj=45328
ChiCTR1900028045	CD19-STAR-T for patients with B cell malignancies	B cell malignancies	CD19	Hebei Yanda Ludaopei Hospital	Phase 0	December 8, 2019	http://www.chictr.org.cn/showproj.aspx?proj=46471
ChiCTR1900027907	MUC-1 targeted Chimeric Antigen Receptor T Cells (CART) Therapy in Breast Cancer	Breast Cancer	MUC-1	The Fifth Hospital Affiliated to Zhongshan University	Phase 0	December 3, 2019	http://www.chictr.org.cn/showproj.aspx?proj=42466
ChiCTR1900027852	Phase I / II Clinical Study for the Safety and Effectiveness of Chimeric Antigen Receptor T Cells in Subjects with Advanced Tumors	Advanced non-small cell lung cancer (squamous cell carcinoma)， head and neck squamous cell carcinoma and melanoma	Not application	The First Affiliated Hospital of Zhengzhou University	Phase 1|Phase 2	November 30, 2019	http://www.chictr.org.cn/showproj.aspx?proj=46282
ChiCTR1900027577	Chimeric Antigen Receptor T Cells (CART) Therapy in prostatic cancer (CaP)	prostatic cancer	PAP	The Fifth Hospital Affiliated to Zhongshan University	Phase 0	November 19, 2019	http://www.chictr.org.cn/showproj.aspx?proj=45955
ChiCTR1900027390	Study of CTA101 UCAR-T cell injection in patients with relapsed or refractory CD19+ B-cell acute lymphoblastic leukemia	B-cell acute lymphoblastic leukemia	CD19	Hebei Yanda Lu Daopei Hospital	Phase 0	November 11, 2019	http://www.chictr.org.cn/showproj.aspx?proj=45544
ChiCTR1900027269	Universal CAR-T19 cells in the treatment of refractory/relapsed B cell leukemia/ lymphoma	refractory/relapsed B cell leukemia/ lymphoma	CD19	Medical Center of Hematology, Xinqiao Hospital, Army Medical University	Phase 0	November 7, 2019	http://www.chictr.org.cn/showproj.aspx?proj=44084
ChiCTR1900026329	A single arm preliminary study for evaluating the safety & efficiency of CD19 chimeric antigen receptor T cells (CAR-T) in the treatment of the CD19-positive patients with chemotherapy-tolerant or relapsed B cell Lymphoma or Leukemia	chemotherapy-tolerant or relapsed B cell Lymphoma or Leukemia	CD19	Hematology Department, Xi'an High-tech Hospital	Phase 0	September 30, 2019	http://www.chictr.org.cn/showproj.aspx?proj=36856
ChiCTR1900026083	CD19/CD20/CARVAC-targeted Chimeric antigen receptor gene-modified T cells therapy in Patients with relapsed/refractory B cell malignancies	relapsed/refractory B cell malignancies	CD19, CD20	The First Affiliated Hospital of Xiamen University	Phase 0	September 20, 2019	http://www.chictr.org.cn/showproj.aspx?proj=34607
ChiCTR1900025321	Chimeric Antigen Receptor T Cells (CART) Therapy in colorectal cancer	colorectal cancer	MUC-1, GUCY2C	The Second Affiliated Hospital of Chongqing Medical University	Phase 0	Augest 24, 2019	http://www.chictr.org.cn/showproj.aspx?proj=42393
ChiCTR1900025181	dPD-1 hCD19 targeted Chimeric Antigen Receptor T Cells (CART) Therapy in Refractory/Relapsed non-Hodgkin's lymphoma	Refractory/Relapsed non-Hodgkin's lymphoma	CD19	Yantai Yuhuangding Hospital	Phase 1	Augest 15, 2019	http://www.chictr.org.cn/showproj.aspx?proj=35959
ChiCTR1900025179	dPD-1 hCD19 targeted Chimeric Antigen Receptor T Cells (CART) Therapy in Refractory/Relapsed lymphoma	Refractory/Relapsed lymphoma	CD19	Xinjiang Uygur Autonomous Region people's Hospital	Phase 1	Augest 15, 2019	http://www.chictr.org.cn/showproj.aspx?proj=35956
ChiCTR1900025183	Clinical Study for Safety and Efficacy of dPD-1(TSHR+CD19) CART Cell in the Treatment of Refractory Thyroid Cancer	Refractory Thyroid Cancer	CD19, TSHR	Third Affiliated Hospital of Sun Yat-sen University	Phase 1	Augest 15, 2019	http://www.chictr.org.cn/showproj.aspx?proj=38208
ChiCTR1900025089	Phase I study for CTA101 UCART cells injection in the treatment of relapsed or refractory CD19+ acute B-lymphocytic leukemia and diffuse large B-cell lymphoma	acute B-lymphocytic leukemia and diffuse large B-cell lymphoma	CD19	The First Affiliated Hospital of Xiamen University	Phase 0	Augest 10, 2019	http://www.chictr.org.cn/showproj.aspx?proj=41816
ChiCTR1900025007	Chimeric Antigen Receptor T Cells (CART) Therapy for gastric cancer	gastric cancer	CLDN18.2	Qilu Hospital of Shandong University	Phase 0	Augest 7, 2019	http://www.chictr.org.cn/showproj.aspx?proj=41907
ChiCTR1900024632	Chimeric Antigen Receptor-transduced T cell (CAR-T) therapy for Relapsed or Refractory B-cell Lymphoma	Relapsed or Refractory B-cell Lymphoma	CD19	Beijing Shijitan Hospital,Capital Medical University	Phase 0	July 19, 2019	http://www.chictr.org.cn/showproj.aspx?proj=39433
ChiCTR1900024457	Phase I study for the safety of different B-cell target CART cells in the treatment of recurrent and refractory mature B-cell lymphoma involving maxillofacial and / or central nervous system involvement	recurrent and refractory mature B-cell lymphoma	different B-cell target	Beijing Boren Hospital	Phase 0	July 12, 2019	http://www.chictr.org.cn/showproj.aspx?proj=40776
ChiCTR1900024456	Phase I study for autologous anti-CD19 (human derived) chimeric antigen receptor T cells treating refractory or relapsed acute lymphoblastic leukemia	refractory or relapsed acute lymphoblastic leukemia	CD19	Beijing Boren Hospital	Phase 0	July 12, 2019	http://www.chictr.org.cn/showproj.aspx?proj=40770
ChiCTR1900024388	Clinical study of autologous mouse-derived BCMA-CART in the treatment of relapsed and refractory multiple myeloma	relapsed and refractory multiple myeloma	BCMA	Beijing Boren Hospital	Phase 0	July 9, 2019	http://www.chictr.org.cn/showproj.aspx?proj=40779
ChiCTR1900024041	Chimeric Antigen Receptor T Cells (CART) Therapy in colorectal cancer	colorectal cancer	MUC-1, GUCY2C	Qilu Hospital of Shandong University	Phase 0	June 23, 2019	http://www.chictr.org.cn/showproj.aspx?proj=40354
ChiCTR1900023922	An open-label, single-center and single-arm clinical study of infusion of anti-CD19 or CD22 CAR-T cells (CT101A-19 or CT102A-22) for patients with relapsed/refractory/high risk B cell malignancies	relapsed/refractory/high risk B cell malignancies	CD19, CD22	Tongji Hospital, Tongji Medical College, Huazhong University of Science and Technology	Phase 0	June 18, 2019	http://www.chictr.org.cn/showproj.aspx?proj=40198
ChiCTR1900023500	Targeting CD19 universal chimeric antigen receptor T cells (UCART-19 ) in refractory/relapsed B-cell acute lymphoblastic leukemia and aggressive lymphoma	refractory/relapsed B-cell acute lymphoblastic leukemia and aggressive lymphoma	CD19	Guangdong Second Provincial General Hospital	Phase 0	May 31, 2019	http://www.chictr.org.cn/showproj.aspx?proj=39374
ChiCTR1900022622	hCD19 targeted Chimeric Antigen Receptor T Cells (CART) Therapy in Refractory/Relapsed non-Hodgkin's lymphoma	Refractory/Relapsed non-Hodgkin's lymphoma	CD19	West China Hospital, Sichuan University	Phase 1	April 19, 2019	http://www.chictr.org.cn/showproj.aspx?proj=38196
ChiCTR1900022620	Clinical Study for Safety and Efficacy of dPD-1(TSHR+CD19) CART Cell in the Treatment of Refractory Thyroid Cancer	Refractory Thyroid Cancer	CD19, TSHR	He'nan Province Cancer Hospital	Phase 1	April 19, 2019	http://www.chictr.org.cn/showproj.aspx?proj=38207
ChiCTR1900022619	(CLDN18.2+CD19) targeted Chimeric Antigen Receptor T Cells (CART) Therapy for gastric cancer	gastric cancer	CLDN18.2, CD19	The Fifth Hospital Affiliated to Zhongshan University	Phase 1	April 19, 2019	http://www.chictr.org.cn/showproj.aspx?proj=38203
ChiCTR1900022609	(MUC-1 + CD19) targeted Chimeric Antigen Receptor T Cells (CART) Therapy in lung cancer	lung cancer	MUC-1, CD19	The Fifth Hospital Affiliated to Zhongshan University	Phase 1	April 18, 2019	http://www.chictr.org.cn/showproj.aspx?proj=38182
ChiCTR1900022608	(MUC-1+CD19) targeted Chimeric Antigen Receptor T Cells (CART) Therapy in Pancreatic Cancer	Pancreatic Cancer	MUC-1, CD19	The Fifth Hospital Affiliated to Zhongshan University	Phase 1	April 18, 2019	http://www.chictr.org.cn/showproj.aspx?proj=38180
ChiCTR1900022607	Clinical Study for Safety and Efficacy of (TSHR+CD19) CART Cell in the Treatment of Refractory Thyroid Cancer	Refractory Thyroid Cancer	CD19, TSHR	The Fifth Hospital Affiliated to Zhongshan University	Phase 1	April 18, 2019	http://www.chictr.org.cn/showproj.aspx?proj=38183
ChiCTR1900022606	Chimeric Antigen Receptor T Cells (CART) Therapy in colorectal cancer	colorectal cancer	MUC-1, GUCY2C	The Fifth Hospital Affiliated to Zhongshan University	Phase 0	April 18, 2019	http://www.chictr.org.cn/showproj.aspx?proj=38173
ChiCTR1900022216	A study for autologous anti-CD19 (mice derived) chimeric antigen receptor T cells treating refractory or relapsed B acute lymphoblastic leukemia	refractory or relapsed B acute lymphoblastic leukemia	CD19	Beijing Boren Hospital	Phase 0	March 30, 2019	http://www.chictr.org.cn/showproj.aspx?proj=37453
ChiCTR1900022209	Study for sequential chimeric antigen receptor T cells targeting at different B-cell antigens in relapsed B-cell acute lymphoblastic leukemia after allogeneic hematopoietic stem cell transplantation	relapsed B-cell acute lymphoblastic leukemia	CD19, CD20, CD22	Beijing Boren Hospital	Phase 0	March 30, 2019	http://www.chictr.org.cn/showproj.aspx?proj=37464
ChiCTR1900022190	study of sequential chimeric antigen receptor T cell therapy targeting at different B-cell antigens in primary refractory or chemotherapeutic relapsed B-cell acute lymphoblastic leukemia	refractory or chemotherapeutic relapsed B-cell acute lymphoblastic leukemia	CD19, CD20, CD22	Beijing Boren Hospital	Phase 0	March 29, 2019	http://www.chictr.org.cn/showproj.aspx?proj=37465
ChiCTR1900022189	study for autologous anti-CD22 (human derived) chimeric antigen receptor T cells treating refractory and relapsed B acute lymphoblastic leukemia	refractory and relapsed B acute lymphoblastic leukemia	CD22	Beijing Boren Hospital	Phase 0	March 29, 2019	http://www.chictr.org.cn/showproj.aspx?proj=37460
ChiCTR1900021353	CD19CART cells in combination with radiotherapy to treat B cell lymphoma with mass, a safety and tolerance clinical trial	B cell lymphoma	CD19	Tianjin First Central Hospital	Phase 0	Febuary 26, 2019	http://www.chictr.org.cn/showproj.aspx?proj=35979
ChiCTR1900021295	PD1 CD19 targeted Chimeric Antigen Receptor T Cells (CART) Therapy in Refractory/Relapsed non-Hodgkin's lymphoma	Refractory/Relapsed non-Hodgkin's lymphoma	CD19	Shanghai Oriental Hospital	Phase 1	Febuary 12, 2019	http://www.chictr.org.cn/showproj.aspx?proj=35836
ChiCTR1900020980	Different B cell target CART cells for sequential treatment of relapsed and refractory adult invasive B cell lymphoma	relapsed and refractory adult invasive B cell lymphoma	CD19, CD20, CD22	Beijing Boren Hospital	Phase 1	January 13, 2019	http://www.chictr.org.cn/showproj.aspx?proj=35456
ChiCTR1900020666	Phase I study of autologous anti-CD22 chimeric antigen receptor T cells treating refractory or relapsed B acute lymphoblastic leukemia	refractory or relapsed B acute lymphoblastic leukemia	CD22	Dongguan Taixin Hospital	Not application	January 12, 2019	http://www.chictr.org.cn/showproj.aspx?proj=34835
ChiCTR1900020639	Phase I study of autologous anti-CD19 chimeric antigen receptor T cells treating refractory or relapsed B acute lymphoblastic leukemia	refractory or relapsed B acute lymphoblastic leukemia	CD19	Dongguan Taixin Hospital	Not application	January 11, 2019	http://www.chictr.org.cn/showproj.aspx?proj=34830
ChiCTR1800020211	Phase I study for autologous anti-CD123 (human derived) chimeric antigen receptor T cells treating refractory or relapsed acute lymphoblastic leukemia	refractory or relapsed acute lymphoblastic leukemia	CD123	Beijing Boren Hospital	Phase 1	December 20, 2018	http://www.chictr.org.cn/showproj.aspx?proj=34039
ChiCTR1800020083	Donor-derived Anti-CD123-CART Cells for relapse AML After Allo-HSCT	relapse AML	CD123	Tianjin First Central Hospital	Phase 1	December 13, 2018	http://www.chictr.org.cn/showproj.aspx?proj=33870
ChiCTR1800020064	A single-center, single-arm, open-label, dose escalation study for evaluating the safety & preliminary anti-tumor activity of CD19 allogeneic chimeric antigen receptor T cells (CD19 Allo-CAR-T) in the treatment of patients with relapsed / refractory B cell malignancies	relapsed / refractory B cell malignancies	CD19	Tianjin First Central Hospital	Phase 1|Phase 2	December 13, 2018	http://www.chictr.org.cn/showproj.aspx?proj=33242
ChiCTR1800020021	A single center, single arm, open labelled study for CD20\CD22 Dual Specificity CART Cell Therapy on Relapsed/Refractory B cell Lymphoma or Leukemia	Relapsed/Refractory B cell Lymphoma or Leukemia	CD20, CD22	Hematology Department, Xinhua Hospital, Affilated to Shanghai Jiaotong University, School of Medicine	Not application	December 11, 2018	http://www.chictr.org.cn/showproj.aspx?proj=33776
ChiCTR1800019288	A clinical trial for safety and efficient of CD19CART cells combination with nivolumab in the treatment of refractory/relapsed B cell lymphoma	refractory/relapsed B cell lymphoma	CD19	Tianjin First Central Hospita	Not application	November 3, 2018	http://www.chictr.org.cn/showproj.aspx?proj=32578
ChiCTR1800019170	A single-center, single-arm, open-label, dose escalation study to evaluate the safety & preliminary anti-tumor activity of CD19 allogeneic chimeric antigen receptor T cells (CD19 Allo-CAR-T) for the treatment of patients with relapsed / refractory B cell malignancies	relapsed / refractory B cell malignancies	CD19	Tianjin First Central Hospita	Phase 1	October 29, 2018	http://www.chictr.org.cn/showproj.aspx?proj=32218
ChiCTR1800018902	Targeting CD19 chimeric antigen receptor gene modified autologous T cells (CD19 CAR-T) for the treatment of CD19 positive recurrent and refractory B cell malignancies	recurrent and refractory B cell malignancies	CD19	Department of Hematology, Wuxi people's Hospital	Not application	October 16, 2018	http://www.chictr.org.cn/showproj.aspx?proj=31046
ChiCTR1800018713	PD-1 gene knocked out CD19/CD20/CD22/CD30-CART Treatment in Relapsed/Refractory CD19/CD20/ CD22/CD30+ Non Hodgkin Lymphoma	Non Hodgkin Lymphoma	CD19, CD20, CD22, CD30	Sun Yat-sen University Cancer Center	Not application	October 5, 2018	http://www.chictr.org.cn/showproj.aspx?proj=31655
ChiCTR1800018669	Study on the role of dual CD33-CD123-CAR-T cells in the treatment of relapsed/refractory acute myeoloid leukemia	relapsed/refractory acute myeoloid leukemia	CD33, CD123	Department of Hematology, Xinqiao Hospital, Army Medical University	Phase 1	October 2, 2018	http://www.chictr.org.cn/showproj.aspx?proj=31601
ChiCTR1800018210	CART-19 recurrent or refractory source B cell acute lymphoblastic leukemia, single center of safety and effectiveness, single arm, open label, phase II clinical study	B cell acute lymphoblastic leukemia	CD19	The First Affiliated Hospital of Xinxiang Medical College	Phase 2	September 5, 2018	http://www.chictr.org.cn/showproj.aspx?proj=25610
ChiCTR1800018211	One-arm, single-center, open phase II clinical study of CART-19 cells in the treatment of relapsed/refractory B cell leukemia/lymphoma	relapsed/refractory B cell leukemia/lymphoma	CD19	Department of Hematology, Luoyang Central Hospital	Phase 2	September 5, 2018	http://www.chictr.org.cn/showproj.aspx?proj=30248
ChiCTR1800018143	BCMA-CD38 Bispecific Chimeric Antigen Receptor (CAR)-Modified T Cells in the Treatment of Relapsed or Refractory Multiple Myeloma	Relapsed or Refractory Multiple Myeloma	BCMA, CD38	Institute of Hematology, Union Hospital, Tongji Medical College, Huazhong University of Science and Technology	Phase 1	September 1, 2018	http://www.chictr.org.cn/showproj.aspx?proj=30681
ChiCTR1800018111	Treatment of Relapsed or Refractory B-Cell Lymphoma by CD19-Targeted Chimeric Antigen Receptor (CAR)-Modified T Cells	Relapsed or Refractory B-Cell Lymphoma	CD19	Institute of Hematology, Union Hospital, Tongji Medical College, Huazhong University of Science and Technology	Phase 1|Phase 2	Augest 31, 2018	http://www.chictr.org.cn/showproj.aspx?proj=30626
ChiCTR1800018059	The PD-1 expression reduced by shRNA technology CD19 chimeric antigen receptor T cells (CAR-T) cells in the therapy of relapse or refractory lymphoma	relapse or refractory lymphoma	CD19	Tianjin First Central Hospital	Not application	Augest 28, 2018	http://www.chictr.org.cn/showproj.aspx?proj=30526
ChiCTR1800017644	MUC-1 targeted Chimeric Antigen Receptor T Cells (CART) Therapy in Pancreatic Cancer	Pancreatic Cancer	MUC-1	First people's Hospital of Yunnan Province	Phase 1	Augest 7, 2018	http://www.chictr.org.cn/showproj.aspx?proj=29908
ChiCTR1800017638	MUC-1 targeted Chimeric Antigen Receptor T Cells (CART) Therapy in Breast Cancer	Breast Cancer	MUC-1	First people's Hospital of Yunnan Province	Phase 1	Augest 7, 2018	http://www.chictr.org.cn/showproj.aspx?proj=29905
ChiCTR1800017637	Clinical Study for Safety and Efficacy of TSHR CART Cell in the Treatment of Refractory Thyroid Cancer	Refractory Thyroid Cancer	TSHR	First people's Hospital of Yunnan Province	Phase 1	Augest 7, 2018	http://www.chictr.org.cn/showproj.aspx?proj=29904
ChiCTR1800017636	CD19 targeted Chimeric Antigen Receptor T Cells (CART) Therapy in Refractory/Relapsed non - Hodgkin's lymphoma	Refractory/Relapsed non - Hodgkin's lymphoma	CD19	First people's Hospital of Yunnan Province	Phase 1	Augest 7, 2018	http://www.chictr.org.cn/showproj.aspx?proj=29901
ChiCTR1800017635	CD19 targeted Chimeric Antigen Receptor T Cells (CART) Therapy in Refractory/Relapsed non - Hodgkin's lymphoma	Refractory/Relapsed non - Hodgkin's lymphoma	CD19	Second Affiliated Hospital of Kunming Medical University	Phase 1	Augest 7, 2018	http://www.chictr.org.cn/showproj.aspx?proj=29845
ChiCTR1800017634	Clinical Study on the Safety and Efficacy of CD19CART Cell Therapy for Refractory B-Cell Leukemia	Refractory B-Cell Leukemia	CD19	First people's Hospital of Yunnan Province	Phase 1	Augest 7, 2018	http://www.chictr.org.cn/showproj.aspx?proj=29838
ChiCTR1800017613	MUC-1 targeted Chimeric Antigen Receptor T Cells (CART) Therapy in Breast Cancer	Breast Cancer	MUC-1	Gansu Province Cancer Hospital	Phase 1	Augest 6, 2018	http://www.chictr.org.cn/showproj.aspx?proj=29842
ChiCTR1800017612	Clinical Study for Safety and Efficacy of TSHR CART Cell in the Treatment of Refractory Thyroid Cancer	Refractory Thyroid Cancer	TSHR	Gansu Province Cancer Hospital	Phase 1	Augest 6, 2018	http://www.chictr.org.cn/showproj.aspx?proj=29841
ChiCTR1800017611	Clinical Study on the Safety and Efficacy of CD19CART Cell Therapy for Refractory B-Cell Leukemia	Refractory B-Cell Leukemia	CD19	Second Affiliated Hospital of Kunming Medical University	Not application	Augest 6, 2018	http://www.chictr.org.cn/showproj.aspx?proj=29769
ChiCTR1800017439	A clinical study using CD19-specific chimeric antigen receptor engineered T cells for the treatment of refractory/relapse B cell lymphoma,acute B lymphoblastic leukemia and chronic B lymphoblastic leukemia	refractory/relapse B cell lymphoma,acute B lymphoblastic leukemia and chronic B lymphoblastic leukemia	CD19	Ludaopei Medical Group	Not application	July 30, 2018	http://www.chictr.org.cn/showproj.aspx?proj=29174
ChiCTR1800017425	Chimeric Antigen Receptor–Modified T Cells combined with donor lymphocyte infusion or tyrosine kinase inhibitors to treat the acute lymphoblastic leukemia patients who experienced relapse after allogeneic hematopoietic stem cell transplantation	acute lymphoblastic leukemia	Not application	Peking University People's Hospital	Not application	July 30, 2018	http://www.chictr.org.cn/showproj.aspx?proj=29565
ChiCTR1800016990	Chimeric Antigen Receptor-transduced T cell (CAR-T) therapy for Relapsed or Refractory B-cell Acute lymphoblastic leukemia	Relapsed or Refractory B-cell Acute lymphoblastic leukemia	CD19	Beijing Shijitan Hospital,Capital Medical University	Not application	July 6, 2018	http://www.chictr.org.cn/showproj.aspx?proj=28330
ChiCTR1800016764	Targeting mesothelin chimeric antigen receptor modified autologous T cells for advanced ovarian cancer clinical research	advanced ovarian cancer	Mesothelin	Chinese People's Liberation Army Bayi Hospital	Not application	June 22, 2018	http://www.chictr.org.cn/showproj.aspx?proj=28460
ChiCTR1800016584	Targeting CD19 chimeric antigen receptor gene modified autologous T cells (CD19 CAR-T) for the treatment of CD19 positive recurrent and refractory B cell malignancies	recurrent and refractory B cell malignancies	CD19	Nanjing Gulou Hosptial	Not application	June 11, 2018	http://www.chictr.org.cn/showproj.aspx?proj=28197
ChiCTR1800016340	The clinical study of chimeric antigen receptor gene-modified autologous T cells targeting mesothelin for advanced malignant tumors	advanced malignant tumors	Mesothelin	Shanghai Jiao Tong University Affiliated Sixth People's Hospital	Not application	May 25, 2018	http://www.chictr.org.cn/showproj.aspx?proj=27756
ChiCTR1800016315	CD19-targeting CAR T Cells in Relapsed or Refractory B-cell Malignancies	Relapsed or Refractory B-cell Malignancies	CD19	The First Affiliated Hospital of Anhui Medical University	Phase 0	May 24, 2018	http://www.chictr.org.cn/showproj.aspx?proj=27031
ChiCTR1800016294	The clinical study on the treatment of CD19 positive recurrence refractory b-cell acute lymphoblastic leukemia with chimeric antigen receptor T cells	recurrence refractory b-cell acute lymphoblastic leukemia	CD19	Affiliated Second Hospital of Dalian Medical University	Not application	May 24, 2018	http://www.chictr.org.cn/showproj.aspx?proj=27713
ChiCTR1800016276	clinical study of the gene modified autologous T cells targeted chimeric antigen receptor effect on advanced malignant tumors	advanced malignant tumors	Mesothelin	Shanghai Jiao Tong University Affiliated Sixth People's Hospital	Not application	May 24, 2018	http://www.chictr.org.cn/showproj.aspx?proj=27605
ChiCTR1800015855	Clinical study of GPC3-targeted Autologous T cells in patients with advanced hepatocellular carcinoma	advanced hepatocellular carcinoma	GPC3	The Affiliated Drum Tower Hospital, School of Medicine, Nanjing University	Phase 2	April 27, 2018	http://www.chictr.org.cn/showproj.aspx?proj=26733
ChiCTR1800015836	Clinical Study on the Safety and Efficacy of CD19CART Cell Therapy for Refractory B-Cell Leukemia	Refractory B-Cell Leukemia	CD19	Peking University Third Hospital	Phase 1	April 24, 2018	http://www.chictr.org.cn/showproj.aspx?proj=26947
ChiCTR1800015817	CD19 targeted Chimeric Antigen Receptor T Cells (CART) Therapy in Refractory/Relapsed non - Hodgkin's lymphoma	Refractory/Relapsed non - Hodgkin's lymphoma	CD19	The First Affiliated Hospital of Medical School of Zhejiang University	Phase 1|Phase 2	April 23, 2018	http://www.chictr.org.cn/showproj.aspx?proj=22080
ChiCTR1800015353	Clinical study on prophylactic infusin of CAR-T cells in preventing relapse of acute lymphoblatic leuekmia after allogeneic stem cell transplantation	relapse of acute lymphoblatic leuekmia	CD19	Department of hematology, Xinqiao hospital, Army Medical University	Not application	March 25, 2018	http://www.chictr.org.cn/showproj.aspx?proj=26164
ChiCTR1800015229	Clinical application of chimeric antigen receptor T cells in the treatment of CD138 positive relapsed and refractory multiple myeloma	relapsed and refractory multiple myeloma	CD138	The Second Affiliated Hospital of Soochow University	Not application	March 16, 2018	http://www.chictr.org.cn/showproj.aspx?proj=25951
ChiCTR1800015226	The clinical application of chimeric antigen receptor T cells in the treatment of CD19 positive recurrence of refractory b-cell source of blood system malignant tumor	recurrence of refractory b-cell source of blood system malignant tumor	CD19	The Second Affiliated Hospital of Soochow University	Not application	March 16, 2018	http://www.chictr.org.cn/showproj.aspx?proj=25946
ChiCTR1800014955	Clinical Study of the Safety and Efficacy of BCMA-CART Cell in the Treatment of Relapsed or Refractory Multiple Myeloma (MM)	Relapsed or Refractory Multiple Myeloma	BCMA	Henan Province Cancer Hospital	Phase 1	Febuary 25, 2018	http://www.chictr.org.cn/showproj.aspx?proj=25520
ChiCTR1800014954	Safety and efficacy of MUC-1 CART cells in the treatment of advanced lung cancer Clinical research	advanced lung cancer	MUC-1	Henan Province Cancer Hospital	Phase 1	Febuary 25, 2018	http://www.chictr.org.cn/showproj.aspx?proj=25517
ChiCTR1800014953	Clinical Study on the Safety and Efficacy of CD19CART Cell Therapy for Refractory B-Cell Leukemia	Refractory B-Cell Leukemia	CD19	Henan Province Cancer Hospital	Phase 1	Febuary 25, 2018	http://www.chictr.org.cn/showproj.aspx?proj=25514
ChiCTR1800014952	Clinical Study on the Safety and Efficacy of Commercialized CD19CART Cells in the Treatment of Refractory, Invasive Non-Hodgkin's Lymphoma (NHL)	Refractory, Invasive Non-Hodgkin's Lymphoma	CD19	Henan Province Cancer Hospital	Phase 1	Febuary 25, 2018	http://www.chictr.org.cn/showproj.aspx?proj=25512
ChiCTR1800014944	Clinical Study on Safety and Efficacy of TSHR CART Cell in the Treatment of Refractory Thyroid Cancer	Refractory Thyroid Cancer	TSHR	The Second Affiliated Hospital of Zhejiang University	Phase 1	Febuary 23, 2018	http://www.chictr.org.cn/showproj.aspx?proj=25484
ChiCTR1800014936	Clinical Study on Safety and Efficacy of TSHR CART Cell in the Treatment of Refractory Thyroid Cancer	Refractory Thyroid Cancer	TSHR	Henan Province Cancer Hospital	Phase 1|Phase 2	Febuary 23, 2018	http://www.chictr.org.cn/showproj.aspx?proj=25477
ChiCTR1800014935	MUC-1 targeted Chimeric Antigen Receptor T Cells (CART) Therapy in Breast Cancer	Breast Cancer	MUC-1	Henan Province Cancer Hospital	Phase 1	Febuary 23, 2018	http://www.chictr.org.cn/showproj.aspx?proj=25475
ChiCTR1800014927	MUC-1 targeted Chimeric Antigen Receptor T Cells (CART) Therapy in Pancreatic Cancer	Pancreatic Cancer	MUC-1	Henan Province Cancer Hospital	Phase 1|Phase 2	Febuary 22, 2018	http://www.chictr.org.cn/showproj.aspx?proj=23649
ChiCTR1800014870	Clinical research of chimeric antigen receptor T cells in the treatment of T cell malignancy	T cell malignancy	CDR3	Xiamen University	Phase 1	Febuary 21, 2018	http://www.chictr.org.cn/showproj.aspx?proj=25096
ChiCTR1800014761	A clinical study using CD19-specific chimeric antigen receptor engineered T cells for the treatment of refractory/relapse B cell lymphoma, acute B lymphoblastic leukemia, and chronic B lymphoblastic leukemia	refractory/relapse B cell lymphoma, acute B lymphoblastic leukemia, and chronic B lymphoblastic leukemia	CD19	Xuanwu Hospital Capital Medical University	Not application	Febuary 3, 2018	http://www.chictr.org.cn/showproj.aspx?proj=25199
ChiCTR1800014457	Phase I study of sequential B antigen chimeric antigen receptor T cells treating refractory and relapsed mature B cell Lymphoma in children and young adolescents	refractory and relapsed mature B cell Lymphoma	Not application	Beijing Boren Hospital	Phase 1	January 15, 2018	http://www.chictr.org.cn/showproj.aspx?proj=24638
ChiCTR1800014429	MUC-1 targeted Chimeric Antigen Receptor T Cells (CART) Therapy in Breast Cancer	Breast Cancer	MUC-1	The Second Affiliated Hospital of Zhejiang University	Phase 1	January 13, 2018	http://www.chictr.org.cn/showproj.aspx?proj=23650
ChiCTR1800014281	EpCAM-CART in the treatment of recurrence non-curable liver cancer	recurrence non-curable liver cancer	EpCAM	West China Hospital, Sichuan University	Phase 1	January 3, 2018	http://www.chictr.org.cn/showproj.aspx?proj=24336
ChiCTR-OIB-17013670	Phase I study of sequential chimeric antigen receptor T cell therapy targeting at different B-cell antigens in primary refractory or chemotherapeutic relapsed B-cell acute lymphoblastic leukemia	primary refractory or chemotherapeutic relapsed B-cell acute lymphoblastic leukemia	CD19, CD20, CD22	Beijing Boren Hospital	Phase 1	December 4, 2017	http://www.chictr.org.cn/showproj.aspx?proj=23375
ChiCTR-ONC-17013648	Phase I study of sequential chimeric antigen receptor T cells targeting at different B-cell antigens in relapsed B-cell acute lymphoblastic leukemia after allogeneic hematopoietic stem cell transplantation	relapsed B-cell acute lymphoblastic leukemia	CD19, CD20, CD22	Beijing Boren Hospital	Not application	December 2, 2017	http://www.chictr.org.cn/showproj.aspx?proj=23337
ChiCTR-OIC-17013623	Phase I study of autologous anti-CD19 (mice derived) chimeric antigen receptor T cells treating refractory or relapsed B acute lymphoblastic leukemia	refractory or relapsed B acute lymphoblastic leukemia	CD19	Beijing Boren Hospital	Phase 1	November 30, 2017	http://www.chictr.org.cn/showproj.aspx?proj=23216
ChiCTR-OIC-17013523	Phase I study of autologous anti-CD22 (human derived) chimeric antigen receptor T cells treating refractory and relapsed B acute lymphoblastic leukemia	refractory and relapsed B acute lymphoblastic leukemia	CD22	Beijing Boren Hospital	Phase 1	November 24, 2017	http://www.chictr.org.cn/showproj.aspx?proj=23071
ChiCTR-OPN-17013507	A single-center, single-arm, open-label, dose escalation study to evaluate the safety & preliminary anti-tumor activity of CD19 single-chain antibody chimeric antigen receptor T cells (CAR-T-19) for the treatment of patients with relapsed / refractory B-cell leukemia / lymphoma	Relapsed / refractory B-cell leukemia / lymphoma	CD19	PLA general hospital	Phase 0	November 23, 2017	http://www.chictr.org.cn/showproj.aspx?proj=22440
ChiCTR-OPC-17013483	Clinical Study of Redirected Autologous T Cells with a BCMA-targeted Chimeric Antigen Receptor in Patients with Refractory or Relapsed Multiple Myeloma	Refractory or Relapsed Multiple Myeloma	BCMA	Xin Hua Hospital of Shanghai Jiao Tong University of Medicine	Phase 0	November 22, 2017	http://www.chictr.org.cn/showproj.aspx?proj=23040
ChiCTR-OIC-17013135	Chimeric Antigen Receptor T Cells (CART) Therapy in Refractory/Relapsed B cell hematologic malignancies including acute lymphoblastic leukemia (ALL), non-Hodgkin's lymphoma (NHL), multiple myeloma	Refractory/Relapsed B cell hematologic malignancies	CD19, CD20, CD22, CD33, CD123, CLL-1, CD138, BCMA, CD30	The third Xiangya Hospital of Central South University	Phase 1	October 28, 2017	http://www.chictr.org.cn/showproj.aspx?proj=22278
ChiCTR-ONC-17012862	Evaluate the Safety and Efficacy of Chimeric Antigen Receptor Engineered T Cell Immunotherapy (CAR-T) in the Treatment of Pancreatic Cancer in a Single Center, Non Controlled Clinical Study	Pancreatic Cance	Mesothelin, PSCA, CEA, HER2, MUC-1, EGFRvIII	First Affiliated Hospital of Harbin Medical University	Not application	October 1, 2017	http://www.chictr.org.cn/showproj.aspx?proj=21922
ChiCTR-OIN-17012672	Clinical observation study of chimeric antigen receptor gene-modified autologous T cells immunotherapy methods in terminal metastatic gastrointestinal tumors	terminal metastatic gastrointestinal tumors	Not application	Peking University Shougang Hospital	Phase 1	September 14, 2017	http://www.chictr.org.cn/showproj.aspx?proj=21479
ChiCTR-OIC-17012137	EpCAM-CART in the treatment of recurrence hepatocelluar carcinima	recurrence hepatocelluar carcinima	EpCAM	West China Hospital, Sichuan University	Phase 1	July 25, 2017	http://www.chictr.org.cn/showproj.aspx?proj=20098
ChiCTR-ONh-17012060	Clinical investigation of anti-CD19 Chimeric Antigen Receptor T Cells (PZ01) for relapsed/ refractory B-cell Acute Lymphoblastic Leukemia/B cell Lymphoma	relapsed/ refractory B-cell Acute Lymphoblastic Leukemia/B cell Lymphoma	CD19	Navy General Hospital	Not application	July 20, 2017	http://www.chictr.org.cn/showproj.aspx?proj=20574
ChiCTR-OIC-17011310	dPD - 1 hCD19CART cells treatment of refractory, aggressive non-hodgkin's lymphoma (NHL), a safety and efficacy clinical trial	refractory, aggressive non-hodgkin's lymphoma	CD19	The First Affiliated Hospital of Zhejiang University	Phase 1|Phase 2	May 5, 2017	http://www.chictr.org.cn/showproj.aspx?proj=18924
ChiCTR-OIC-17011180	Multicenter Clinical Study of CD19-targeted Chimeric Antigen Receptor T-cell Therapy for Relapsed Refractory B-cell malignancies	Relapsed Refractory B-cell malignancies	CD19	Istitute of Hematology, Union Hospital,Tongji Medical College,Huazhong University of Science and Technology	Phase 1	April 19, 2017	http://www.chictr.org.cn/showproj.aspx?proj=14247
ChiCTR-OPN-16009897	Clinical Study of GPC3-targeted Autologous T Cells in Patients with Refractory Hepatocellular Carcinoma	Refractory Hepatocellular Carcinoma	GPC3	Renji Hospital, Shanghai Jiao University School of Medicine	Phase 0	November 17, 2016	http://www.chictr.org.cn/showproj.aspx?proj=16872
ChiCTR-ONC-16009889	A single center, prospective, clinic study of anti-CD19 chimeric antigen receptor T cells treating refractory and relapsed children B acute lymphoblastic leukemia	refractory and relapsed children B acute lymphoblastic leukemia	CD19	Shanghai Children's Medical Center affiliated to Shanghai Jiao Tong University School of Medicine	Not application	November 17, 2016	http://www.chictr.org.cn/showproj.aspx?proj=16857
ChiCTR-ONC-16009558	CART cell bridging allogeneic hematopoietic stem cell transplantation for treatment of refractory / relapsed acute myeloid leukemia: non-blind, no- controlled, single center clinical trial	refractory / relapsed acute myeloid leukemia	Not application	Department of Hematology, Xiniao Hospital	Not application	October 23, 2016	http://www.chictr.org.cn/showproj.aspx?proj=16294
ChiCTR-OID-16009515	Clinical study of chimeric antigen receptor gene-modified autologous T cells targeting GPC3 in hepatocellular carcinoma and lung squamous cell carcinoma	hepatocellular carcinoma and lung squamous cell carcinoma	GPC3	Shanghai General Hospital	Phase 1	October 20, 2016	http://www.chictr.org.cn/showproj.aspx?proj=16119
ChiCTR-OIC-16009259	Phase II study of autologous anti-CD19 chimeric antigen receptor T cells treating refractory and relapsed B acute lymphoblastic leukemia	refractory and relapsed B acute lymphoblastic leukemia	CD19	Hebei Yanda Ludaopei Hospital	Phase 2	September 24, 2016	http://www.chictr.org.cn/showproj.aspx?proj=15702
ChiCTR-ONC-16009027	CART cell bridging allogeneic hematopoietic stem cell transplantation for treatment of refractory / relapsed B cell non Hodgkin's lymphoma: non blind, non controlled, single center clinical trial	refractory / relapsed B cell non Hodgkin's lymphoma	CD19	Xinqiao Hospital, Third Military Medical University	Not application	Augest 15, 2016	http://www.chictr.org.cn/showproj.aspx?proj=14000
ChiCTR-ORN-16008948	Therapeutic efficacy comparison of CART19 and chemotherapy in relapsed/refractory acute lymphocytic leukemia	relapsed/refractory acute lymphocytic leukemia	CD19	The First affiliated Hospital, School of Medicine, Zhejiang University	Not application	Augest 1, 2016	http://www.chictr.org.cn/showproj.aspx?proj=15130
ChiCTR-IIh-16008711	Autologous anti-CD19 chimeric antigen receptor T cells treat relapsed or refractory B acute lymphoblastic leukemia	relapsed or refractory B acute lymphoblastic leukemia	CD19	Hebei Yanda Ludaopei Hospital	Phase 1	June 23, 2016	http://www.chictr.org.cn/showproj.aspx?proj=14477
ChiCTR-OOC-16008448	Effect of chimeric antigen receptor T cells followed by allogeneic hematopoietic stem cell transplantation for relapsed/refractory acute lymphoblast leukemia: A phase II, unblind, uncotroll clincial trial in a single center	Acute lymphoblast leukemia	CD19	Department of Hematology, Xinqiao Hospital, Third Military Medical University	Not application	May 9, 2016	http://www.chictr.org.cn/showproj.aspx?proj=14313
ChiCTR-OOC-16008447	Effect of chimeric antigen receptor T cells on the B-cell acute lymphoblast leukemia with molecular relapse after allogeneic hematopoietic stem cell transplantation: A phase II, unblind, uncontrol clinical trial in a single center	Acute lymphoblast leukemia	CD19	Department of Hematology, Xinqiao Hospital, Third Military Medical University	Not application	May 9, 2016	http://www.chictr.org.cn/showproj.aspx?proj=14315
ChiCTR-ONC-16008405	A clinical trial of CART cell therapy for refractory and relapsed B cell hematological maliganacies	refractory and relapsed B cell hematological maliganacies	CD19, CD30	The first affiliated hospital of Xi'an Jiaotong university	Not application	May 2, 2016	http://www.chictr.org.cn/showproj.aspx?proj=12881
ChiCTR-OIN-16008299	A single-arm pilot Clinical Study of chimeric antigen receptor T cells combined with interventional therapy in digestive system tumors	digestive system tumors	CEA	Fudan University Shanghai Cancer Center	Phase 1	April 9, 2016	http://www.chictr.org.cn/showproj.aspx?proj=14009
ChiCTR-OIN-16008252	An open-label, uncontrolled, single-arm pilot study to evaluate vascular interventional therapy mediated EGFRVIII-targeted chimeric antigen receptor T cells in advanced brain glioma	advanced brain glioma	EGFR	Wuhan General Hospital of Guangzhou Command	Phase 1	April 9, 2016	http://www.chictr.org.cn/showproj.aspx?proj=13881
ChiCTR-OIN-16008146	An open-label, uncontrolled, single-arm pilot study to evaluate vascular interventional therapy mediated CEA-targeted chimeric antigen receptor T cells in advanced colorectal cancer	advanced colorectal cancer	CEA	Renji Hospital, Shanghai Jiao Tong University School of Medicine	Phase 1	March 23, 2016	http://www.chictr.org.cn/showproj.aspx?proj=13757
ChiCTR-OIN-16008064	An open-label, uncontrolled, single-arm pilot study to evaluate vascular interventional therapy mediated GPC3-targeted chimeric antigen receptor T cells in advanced hepatocellular carcinoma	hepatocellular carcinoma	GPC3	Renji Hospital, Shanghai Jiao Tong University School of Medicine	Phase 1	March 7, 2016	http://www.chictr.org.cn/showproj.aspx?proj=13607
ChiCTR-OIC-16007996	Open-label, uncontrolled, single-arm pilot study to evaluate cellular immunotherapy using mesothelin-targeted chimeric antigen receptor engineered T cells in patients with mesothelin+ malignant pleural mesothelioma and pancreatic carcinoma	malignant pleural mesothelioma and pancreatic carcinoma	mesothelin	Renji Hospital, Shanghai Jiao Tong University School of Medicine	Phase 1	Febuary 25, 2016	http://www.chictr.org.cn/showproj.aspx?proj=13507
ChiCTR-OOC-16007779	A clinical study of CD19-chimeric-antigen-receptor-tranduced T cells in the treatment of chemotherapy resistant or refractory B cell malignancy	resistant or refractory B cell malignancy	CD19	Zhujiang Hospital of Southern Medical University	Not application	January 17, 2016	http://www.chictr.org.cn/showproj.aspx?proj=12725
ChiCTR-OIN-15007668	A study to assess CD19-targeted immunotherapy T cells in patients with relapsed or refractory CD19+ B cell leukemia	relapsed or refractory CD19+ B cell leukemi	CD19	Shanghai Changhai Hospital，The Second Military Medical University	Phase 1	December 28, 2015	http://www.chictr.org.cn/showproj.aspx?proj=12932
Supplementary Table 5. The registeried CAR T clinical trials in China in website of www.chictr.org.cn.
